# Supplementary material for: Plasmonic imaging of the layer-dependent electrocatalytic activity of two-dimensional catalysts
Source: Nat Commun. 2022 Dec 22;13:7869. doi: 10.1038/s41467-022-35633-3 (PMC9780338; doi:10.1038/s41467-022-35633-3)
Supplement: Supplementary file 5 — Source Data [file 41467_2022_35633_MOESM5_ESM.xlsx]

## Sheet: Figure2
Figure 2c	Potential (V)	ΔI/I on the Au electrode	ΔI/I on the MoS2		Figure 2d	Time (s) for the left yaxis	ΔI/I	Time (s) for the right yaxis	Potential (V)		Figure 2e	Frequency (Hz)	Single-Sided Amplitude Spectrum of Intensity from the Au electrode	Single-Sided Amplitude Spectrum of Intensity from the monolayer MoS2
	0	-3.97696e-05	0.000731543			0	-0.0276854	0	-0.101449			0	6.12067	0.0314404
	-0.001	0.000836487	0.000470109			0.01	-0.0417092	0.0001	-0.100791			0.0589971	1.27194	0.00012353
	-0.002	0.000557035	0.000943613			0.02	-0.0448165	0.0002	-0.1026			0.117994	1.16362	0.000130237
	-0.003	0.000922891	0.00112964			0.03	-0.0351676	0.0003	-0.102846			0.176991	0.54417	0.000105351
	-0.004	0.000548209	0.000166665			0.04	-0.0217684	0.0004	-0.103833			0.235988	0.588824	0.000121219
	-0.005	0.00038133	0.000131452			0.05	-0.0270415	0.0005	-0.104737			0.294985	0.503037	5.25135e-05
	-0.006	0.000461422	-0.00101891			0.06	-0.0411927	0.0006	-0.105395			0.353982	0.346572	3.39738e-05
	-0.007	0.000251704	-0.00093467			0.07	-0.044511	0.0007	-0.10523			0.412979	0.110765	8.19409e-05
	-0.008	0.000232652	-0.00151902			0.08	-0.0363057	0.0008	-0.105888			0.471976	0.0790809	9.72663e-05
	-0.009	0.000754474	0.000743435			0.09	-0.0228551	0.0009	-0.10671			0.530973	0.290123	0.000105449
	-0.01	0.000979796	-0.000874548			0.1	-0.0269606	0.001	-0.106052			0.589971	0.347836	8.69597e-05
	-0.011	0.000336957	-0.00110145			0.11	-0.0409137	0.0011	-0.107614			0.648968	0.227317	3.29261e-05
	-0.012	0.000593391	-0.0014598			0.12	-0.0445188	0.0012	-0.108765			0.707965	0.0689349	0.000226629
	-0.013	0.00069143	-0.00127072			0.13	-0.0361899	0.0013	-0.109258			0.766962	0.242702	9.93893e-05
	-0.014	0.00043683	-0.00225079			0.14	-0.022691	0.0014	-0.109834			0.825959	0.125465	0.000155816
	-0.015	0.0005844	-0.00220143			0.15	-0.0265287	0.0015	-0.109916			0.884956	0.156363	2.35092e-05
	-0.016	0.00117839	-0.00111436			0.16	-0.0407342	0.0016	-0.110902			0.943953	0.144117	8.07289e-05
	-0.017	0.000781883	-0.000634396			0.17	-0.0449296	0.0017	-0.110985			1.00295	0.186798	0.000110788
	-0.018	0.000484783	-0.00246479			0.18	-0.0369104	0.0018	-0.112629			1.06195	0.276553	0.000129632
	-0.019	0.000870717	-0.00125974			0.19	-0.0228303	0.0019	-0.114108			1.12094	0.142109	6.74818e-05
	-0.02	-1.03174e-05	-0.00213338			0.2	-0.0262868	0.002	-0.114026			1.17994	0.218283	6.79064e-05
	-0.021	0.000574678	-0.00341089			0.21	-0.040301	0.0021	-0.114437			1.23894	0.17775	6.97514e-05
	-0.022	0.000186957	-0.00313813			0.22	-0.045184	0.0022	-0.115095			1.29794	0.157475	7.16226e-05
	-0.023	0.000174891	-0.00305027			0.23	-0.0372479	0.0023	-0.115835			1.35693	0.14546	0.000120841
	-0.024	0.000453922	-0.00348754			0.24	-0.0235671	0.0024	-0.116492			1.41593	0.168903	0.000116678
	-0.025	0.000306609	-0.00379767			0.25	-0.0264291	0.0025	-0.116657			1.47493	0.264963	2.72801e-05
	-0.026	9.45435e-05	-0.00331884			0.26	-0.0404913	0.0026	-0.117561			1.53392	0.16063	6.31385e-05
	-0.027	0.000233974	-0.00402163			0.27	-0.0448389	0.0027	-0.119369			1.59292	0.070446	7.00137e-05
	-0.028	0.000563896	-0.00617448			0.28	-0.0371586	0.0028	-0.120356			1.65192	0.160998	0.000105001
	-0.029	-0.000322717	-0.00296569			0.29	-0.0228811	0.0029	-0.120767			1.71091	0.0996949	3.2855e-05
	-0.03	7.77087e-05	-0.00620097			0.3	-0.0248922	0.003	-0.122986			1.76991	0.0723345	2.2278e-05
	-0.031	0.000319052	-0.0036207			0.31	-0.0398172	0.0031	-0.12422			1.82891	0.220714	4.15347e-05
	-0.032	-0.000507204	-0.0054469			0.32	-0.0451335	0.0032	-0.124466			1.88791	0.140281	2.75466e-05
	-0.033	-0.000495013	-0.00508084			0.33	-0.037374	0.0033	-0.12537			1.9469	0.195945	9.47387e-05
	-0.034	-8.66565e-05	-0.00424343			0.34	-0.0227785	0.0034	-0.126192			2.0059	0.0762784	4.10086e-05
	-0.035	0.000267774	-0.00441723			0.35	-0.0244921	0.0035	-0.126357			2.0649	0.02103	4.42758e-05
	-0.036	3.32913e-05	-0.00436707			0.36	-0.0393759	0.0036	-0.128083			2.12389	0.277938	0.000125714
	-0.037	0.000329326	-0.0066019			0.37	-0.0441878	0.0037	-0.128741			2.18289	0.0716897	9.07766e-05
	-0.038	0.000307674	-0.0065026			0.38	-0.0379678	0.0038	-0.130467			2.24189	0.175976	7.60821e-05
	-0.039	9.97391e-06	-0.00806126			0.39	-0.0236974	0.0039	-0.131207			2.30088	0.202722	2.46644e-05
	-0.04	1.62174e-06	-0.00802321			0.4	-0.0251479	0.004	-0.132522			2.35988	0.080838	4.59096e-05
	-0.041	-0.000264409	-0.00649185			0.41	-0.0392057	0.0041	-0.133426			2.41888	0.111071	8.91176e-05
	-0.042	0.000533674	-0.00861005			0.42	-0.04506	0.0042	-0.134248			2.47788	0.0358421	0.000101914
	-0.043	0.000636443	-0.00790546			0.43	-0.0384417	0.0043	-0.134248			2.53687	0.177358	8.61621e-05
	-0.044	5.43478e-05	-0.0078604			0.44	-0.0238278	0.0044	-0.13655			2.59587	0.169749	2.58499e-05
	-0.045	0.00057323	-0.00741644			0.45	-0.0240944	0.0045	-0.13581			2.65487	0.0960118	3.11345e-05
	-0.046	0.000937639	-0.00910722			0.46	-0.0386537	0.0046	-0.137208			2.71386	0.105806	3.61744e-05
	-0.047	0.0003607	-0.00807292			0.47	-0.0453282	0.0047	-0.138605			2.77286	0.167685	0.000123225
	-0.048	0.000497783	-0.00769475			0.48	-0.0380296	0.0048	-0.140003			2.83186	0.170137	4.82959e-05
	-0.049	0.000142883	-0.0078759			0.49	-0.0242246	0.0049	-0.143044			2.89086	0.148336	6.90157e-05
	-0.05	0.000494674	-0.00937602			0.5	-0.0243586	0.005	-0.140907			2.94985	0.276047	8.26469e-05
	-0.051	0.000424296	-0.00787194			0.51	-0.0387286	0.0051	-0.143373			3.00885	0.0816521	0.000139106
	-0.052	0.000883804	-0.00834771			0.52	-0.0448683	0.0052	-0.144853			3.06785	0.114662	2.57146e-05
	-0.053	0.000655883	-0.008631			0.53	-0.0382631	0.0053	-0.147812			3.12684	0.0693968	8.92285e-05
	-0.054	-7.97522e-05	-0.00975849			0.54	-0.0237487	0.0054	-0.146661			3.18584	0.135095	8.59909e-05
	-0.055	8.79348e-05	-0.00959454			0.55	-0.0231345	0.0055	-0.148963			3.24484	0.112723	5.44477e-05
	-0.056	0.000454435	-0.0100382			0.56	-0.038032	0.0056	-0.148552			3.30383	0.181816	3.97995e-05
	-0.057	0.000259548	-0.0109659			0.57	-0.0449325	0.0057	-0.150689			3.36283	0.0989169	4.18036e-05
	-0.058	-4.30522e-05	-0.00998313			0.58	-0.039033	0.0058	-0.151429			3.42183	0.156085	8.69502e-05
	-0.059	8.22261e-05	-0.0103033			0.59	-0.0244353	0.0059	-0.152498			3.48083	0.233095	2.5049e-05
	-0.06	0.000179113	-0.0103674			0.6	-0.0229486	0.006	-0.154142			3.53982	0.32812	4.94859e-05
	-0.061	0.000295226	-0.0113408			0.61	-0.0379395	0.0061	-0.155375			3.59882	0.0852691	5.70596e-05
	-0.062	0.000144543	-0.0122515			0.62	-0.0456129	0.0062	-0.15669			3.65782	0.359139	4.73964e-05
	-0.063	0.000442965	-0.0119155			0.63	-0.0387121	0.0063	-0.15743			3.71681	0.369187	6.80592e-05
	-0.064	0.00111803	-0.012399			0.64	-0.0249142	0.0064	-0.158581			3.77581	0.373224	4.99578e-05
	-0.065	0.000243222	-0.0131103			0.65	-0.0234151	0.0065	-0.159814			3.83481	0.323659	8.89486e-05
	-0.066	0.000593391	-0.0125438			0.66	-0.0380149	0.0066	-0.161623			3.89381	0.0812278	3.05829e-05
	-0.067	0.000289983	-0.0118454			0.67	-0.0451187	0.0067	-0.162034			3.9528	0.232245	2.43349e-05
	-0.068	5.45174e-05	-0.0123289			0.68	-0.0400722	0.0068	-0.162938			4.0118	0.307396	9.87671e-05
	-0.069	0.000123913	-0.0137061			0.69	-0.0254599	0.0069	-0.164335			4.0708	0.220808	6.09195e-05
	-0.07	0.000543352	-0.0129703			0.7	-0.0237761	0.007	-0.166226			4.12979	0.273376	9.46567e-05
	-0.071	0.000751704	-0.0136476			0.71	-0.0373413	0.0071	-0.167541			4.18879	0.234142	4.60988e-05
	-0.072	0.000408396	-0.0123588			0.72	-0.0450821	0.0072	-0.168199			4.24779	0.159752	5.19293e-05
	-0.073	0.000918883	-0.0136979			0.73	-0.0407029	0.0073	-0.169761			4.30678	0.129888	9.65141e-05
	-0.074	0.00105123	-0.0140661			0.74	-0.0261358	0.0074	-0.170418			4.36578	0.0908366	7.2343e-05
	-0.075	0.000648252	-0.013739			0.75	-0.023083	0.0075	-0.172309			4.42478	0.143695	7.05218e-05
	-0.076	0.000606265	-0.0153075			0.76	-0.0370116	0.0076	-0.174364			4.48378	0.197583	9.58618e-05
	-0.077	0.000162491	-0.013544			0.77	-0.0455295	0.0077	-0.174611			4.54277	0.124077	8.74923e-05
	-0.078	0.000745952	-0.0148846			0.78	-0.0414872	0.0078	-0.176584			4.60177	0.297687	9.58033e-05
	-0.079	0.00109685	-0.0154592			0.79	-0.026226	0.0079	-0.176584			4.66077	0.051605	1.07115e-05
	-0.08	0.000790578	-0.0151778			0.8	-0.0228166	0.008	-0.177981			4.71976	0.130994	0.000128722
	-0.081	-0.00015857	-0.0143585			0.81	-0.0367592	0.0081	-0.180283			4.77876	0.0615582	2.84941e-05
	-0.082	0.000545526	-0.0140017			0.82	-0.0451378	0.0082	-0.180941			4.83776	0.138646	0.000109643
	-0.083	0.00133171	-0.0156235			0.83	-0.0406657	0.0083	-0.182256			4.89676	0.255222	8.90901e-05
	-0.084	0.00142907	-0.0156333			0.84	-0.0268581	0.0084	-0.183982			4.95575	0.161467	5.93791e-05
	-0.085	0.000492583	-0.0142023			0.85	-0.0233176	0.0085	-0.186119			5.01475	0.0930682	3.62771e-05
	-0.086	0.000809974	-0.0161362			0.86	-0.0365832	0.0086	-0.185955			5.07375	0.154853	2.11e-05
	-0.087	0.00122954	-0.0165539			0.87	-0.0448503	0.0087	-0.187435			5.13274	0.0550044	7.76361e-05
	-0.088	0.000559635	-0.0152806			0.88	-0.0411239	0.0088	-0.189901			5.19174	0.0367658	7.63252e-05
	-0.089	0.000232778	-0.0174304			0.89	-0.0272231	0.0089	-0.190641			5.25074	0.143317	3.97946e-05
	-0.09	0.000833548	-0.0165257			0.9	-0.0224023	0.009	-0.191709			5.30973	0.017711	5.67641e-05
	-0.091	0.000550683	-0.0171033			0.91	-0.0357589	0.0091	-0.192942			5.36873	0.270448	6.55116e-05
	-0.092	0.000774	-0.0179161			0.92	-0.0450646	0.0092	-0.193518			5.42773	0.109037	2.07785e-05
	-0.093	0.000133461	-0.0171077			0.93	-0.0418601	0.0093	-0.195491			5.48673	0.110815	7.32443e-05
	-0.094	0.000435804	-0.0169024			0.94	-0.0274381	0.0094	-0.195655			5.54572	0.123903	4.72073e-05
	-0.095	0.000519991	-0.0189398			0.95	-0.0224829	0.0095	-0.197957			5.60472	0.251584	4.19167e-05
	-0.096	0.000715048	-0.0181489			0.96	-0.0360449	0.0096	-0.199108			5.66372	0.0785703	4.21234e-05
	-0.097	-0.000212917	-0.019005			0.97	-0.0444772	0.0097	-0.200505			5.72271	0.0735409	4.11773e-05
	-0.098	0.000880435	-0.0191577			0.98	-0.041875	0.0098	-0.201656			5.78171	0.035798	8.75659e-05
	-0.099	0.000679839	-0.0176249			0.99	-0.0281128	0.0099	-0.203136			5.84071	0.0265872	4.44925e-05
	-0.1	0.000840409	-0.0193341			1	-0.0225271	0.01	-0.204862			5.89971	0.224651	8.22328e-05
	-0.101	-0.000473574	-0.0181808			1.01	-0.0352052	0.0101	-0.205602			5.9587	0.0283837	3.13507e-05
	-0.102	0.00122012	-0.0176457			1.02	-0.045092	0.0102	-0.202725			6.0177	0.0801441	9.98667e-05
	-0.103	0.000187213	-0.0172935			1.03	-0.0426336	0.0103	-0.207657			6.0767	0.226835	5.73552e-05
	-0.104	0.0007211	-0.0186532			1.04	-0.028635	0.0104	-0.209548			6.13569	0.0974644	4.78278e-05
	-0.105	0.000437426	-0.0182583			1.05	-0.0217058	0.0105	-0.210781			6.19469	0.0938092	8.15078e-05
	-0.106	0.000653965	-0.0182001			1.06	-0.0351707	0.0106	-0.212096			6.25369	0.112519	0.000120657
	-0.107	0.000776087	-0.0171979			1.07	-0.0443648	0.0107	-0.213658			6.31268	0.11305	0.000152437
	-0.108	0.000392883	-0.0185464			1.08	-0.042136	0.0108	-0.214891			6.37168	0.154715	7.17295e-05
	-0.109	0.000222591	-0.0181684			1.09	-0.0285283	0.0109	-0.216453			6.43068	0.111658	4.39347e-05
	-0.11	0.0007104	-0.0189896			1.1	-0.0223537	0.011	-0.217686			6.48968	0.0651201	8.47102e-05
	-0.111	0.000415343	-0.018353			1.11	-0.0341874	0.0111	-0.218672			6.54867	0.0491847	3.61538e-05
	-0.112	0.000134739	-0.0196763			1.12	-0.0439631	0.0112	-0.220645			6.60767	0.0447222	5.376e-05
	-0.113	0.000774383	-0.0209273			1.13	-0.0420736	0.0113	-0.221632			6.66667	0.111348	0.000102491
	-0.114	0.0010237	-0.0194007			1.14	-0.0282716	0.0114	-0.222372			6.72566	0.126688	0.000109137
	-0.115	0.000547783	-0.0214334			1.15	-0.020805	0.0115	-0.22344			6.78466	0.062821	9.68868e-05
	-0.116	0.00102707	-0.0214397			1.16	-0.0339529	0.0116	-0.225084			6.84366	0.127407	6.70515e-05
	-0.117	-0.000142457	-0.02099			1.17	-0.0433618	0.0117	-0.224838			6.90265	0.161799	8.28939e-05
	-0.118	0.000564109	-0.0217397			1.18	-0.0418123	0.0118	-0.227386			6.96165	0.0864695	7.57493e-05
	-0.119	0.000580561	-0.0227038			1.19	-0.0285936	0.0119	-0.229277			7.02065	0.135378	9.01906e-05
	-0.12	0.000356948	-0.0212756			1.2	-0.0213985	0.012	-0.230099			7.07965	0.0743455	5.03958e-05
	-0.121	0.000889387	-0.0220829			1.21	-0.0330138	0.0121	-0.231989			7.13864	0.179637	4.39588e-05
	-0.122	-1.08261e-05	-0.0219835			1.22	-0.0439033	0.0122	-0.232976			7.19764	0.229348	6.00893e-05
	-0.123	0.000706565	-0.0231427			1.23	-0.0422805	0.0123	-0.23388			7.25664	0.342022	0.000108165
	-0.124	0.000445778	-0.0221904			1.24	-0.0291159	0.0124	-0.235853			7.31563	0.509683	9.88525e-05
	-0.125	0.000654861	-0.0221167			1.25	-0.021644	0.0125	-0.237744			7.37463	0.357321	0.000154601
	-0.126	0.00044403	-0.0229325			1.26	-0.0326622	0.0126	-0.237251			7.43363	0.403236	8.53387e-05
	-0.127	0.000651322	-0.0224596			1.27	-0.0442001	0.0127	-0.238484			7.49263	0.186063	6.22542e-05
	-0.128	0.000805926	-0.0222108			1.28	-0.0425282	0.0128	-0.23947			7.55162	0.279189	0.000102788
	-0.129	0.000728561	-0.0230597			1.29	-0.0301076	0.0129	-0.241196			7.61062	0.430881	0.000138752
	-0.13	0.000779326	-0.0240524			1.3	-0.0213548	0.013	-0.243087			7.66962	0.306759	0.000132807
	-0.131	4.33913e-05	-0.0233984			1.31	-0.0319816	0.0131	-0.243745			7.72861	0.27968	7.25756e-05
	-0.132	0.000250809	-0.023457			1.32	-0.0427802	0.0132	-0.244238			7.78761	0.345832	0.000102547
	-0.133	-9.33522e-05	-0.0237238			1.33	-0.0425837	0.0133	-0.2458			7.84661	0.302295	5.80386e-05
	-0.134	0.000812361	-0.0241988			1.34	-0.0300972	0.0134	-0.247279			7.9056	0.368337	9.26074e-05
	-0.135	0.000554009	-0.0238808			1.35	-0.0205524	0.0135	-0.248184			7.9646	0.309537	8.13218e-05
	-0.136	0.00101142	-0.0248037			1.36	-0.0323434	0.0136	-0.249581			8.0236	0.474575	0.000132632
	-0.137	0.000259674	-0.0244368			1.37	-0.0435749	0.0137	-0.250485			8.0826	0.546584	8.19574e-05
	-0.138	0.000645991	-0.0258365			1.38	-0.0426054	0.0138	-0.251965			8.14159	0.477737	8.56387e-05
	-0.139	0.000619865	-0.0253123			1.39	-0.0304479	0.0139	-0.251472			8.20059	0.302259	7.91107e-05
	-0.14	0.000352474	-0.0274245			1.4	-0.0210951	0.014	-0.253445			8.25959	0.389344	0.000100805
	-0.141	0.000385635	-0.026839			1.41	-0.0312808	0.0141	-0.254596			8.31858	0.340252	0.000174025
	-0.142	0.00065537	-0.0260799			1.42	-0.0438554	0.0142	-0.256569			8.37758	0.537878	0.000150608
	-0.143	0.000488109	-0.0261803			1.43	-0.0429862	0.0143	-0.258377			8.43658	0.336604	0.000134493
	-0.144	0.0005555	-0.0250236			1.44	-0.03097	0.0144	-0.257391			8.49558	0.314368	0.000117486
	-0.145	0.000457717	-0.0263536			1.45	-0.0211502	0.0145	-0.26183			8.55457	0.117463	8.61858e-05
	-0.146	0.000251535	-0.0260029			1.46	-0.0310391	0.0146	-0.264214			8.61357	0.151605	0.000154349
	-0.147	0.000115943	-0.0272661			1.47	-0.0432054	0.0147	-0.261254			8.67257	0.133983	0.000117838
	-0.148	0.00105175	-0.027119			1.48	-0.0441752	0.0148	-0.261665			8.73156	0.0655182	0.000137883
	-0.149	0.000283674	-0.0260739			1.49	-0.0314307	0.0149	-0.264296			8.79056	0.0547053	0.000111886
	-0.15	0.000788065	-0.027328			1.5	-0.0216473	0.015	-0.264214			8.84956	0.0994503	0.000128267
	-0.151	0.000456778	-0.0266679			1.51	-0.0307603	0.0151	-0.265118			8.90855	0.174917	8.6762e-05
	-0.152	0.0006075	-0.0270521			1.52	-0.0428737	0.0152	-0.266597			8.96755	0.1619	0.000102682
	-0.153	0.000421613	-0.0250944			1.53	-0.044227	0.0153	-0.267502			9.02655	0.0378986	0.000129802
	-0.154	0.00113176	-0.0263315			1.54	-0.0315989	0.0154	-0.268488			9.08555	0.103856	0.000119676
	-0.155	0.000566665	-0.02744			1.55	-0.0209256	0.0155	-0.268817			9.14454	0.124962	0.000124079
	-0.156	0.000939257	-0.028147			1.56	-0.0301056	0.0156	-0.270543			9.20354	0.0500124	0.000163336
	-0.157	0.000401022	-0.0264273			1.57	-0.0429049	0.0157	-0.270872			9.26254	0.259991	0.000155291
	-0.158	0.000869778	-0.0281848			1.58	-0.0438567	0.0158	-0.271694			9.32153	0.0717201	0.000162754
	-0.159	0.000671439	-0.0281347			1.59	-0.0324926	0.0159	-0.273667			9.38053	0.159067	0.000180041
	-0.16	0.00160997	-0.0282851			1.6	-0.0218227	0.016	-0.274489			9.43953	0.129295	0.000158785
	-0.161	0.000734952	-0.0280448			1.61	-0.0302074	0.0161	-0.274818			9.49853	0.280097	0.000188739
	-0.162	0.00112975	-0.0285709			1.62	-0.0431636	0.0162	-0.275887			9.55752	0.0496406	0.000135733
	-0.163	0.000902643	-0.0282848			1.63	-0.0445662	0.0163	-0.276298			9.61652	0.190714	0.000203663
	-0.164	0.00116923	-0.0290345			1.64	-0.033529	0.0164	-0.276791			9.67552	0.0954582	0.000172402
	-0.165	0.00104113	-0.0286788			1.65	-0.0210937	0.0165	-0.278682			9.73451	0.160585	0.00013361
	-0.166	0.000961552	-0.0276295			1.66	-0.0299021	0.0166	-0.278682			9.79351	0.0423672	0.000193054
	-0.167	0.000419096	-0.0288543			1.67	-0.0422437	0.0167	-0.280161			9.85251	0.120069	0.000211795
	-0.168	0.000906052	-0.0288209			1.68	-0.0439458	0.0168	-0.280983			9.9115	0.136602	0.000234257
	-0.169	0.00103393	-0.0294083			1.69	-0.0328183	0.0169	-0.281887			9.9705	0.170135	0.00019803
	-0.17	0.00112306	-0.0297012			1.7	-0.0212322	0.017	-0.282381			10.0295	0.0963824	0.000210746
	-0.171	0.000466878	-0.0308385			1.71	-0.0293869	0.0171	-0.282627			10.0885	0.0495843	0.000229862
	-0.172	0.000771483	-0.0296962			1.72	-0.0425991	0.0172	-0.284107			10.1475	0.0716876	0.000228793
	-0.173	0.000771526	-0.0298958			1.73	-0.0437369	0.0173	-0.2846			10.2065	0.15514	0.000249234
	-0.174	0.000628091	-0.0300478			1.74	-0.0330854	0.0174	-0.284271			10.2655	0.11174	0.000243777
	-0.175	0.00109578	-0.030556			1.75	-0.0211449	0.0175	-0.285751			10.3245	0.125909	0.000249672
	-0.176	0.000968413	-0.0308127			1.76	-0.0282112	0.0176	-0.286655			10.3835	0.105537	0.000240664
	-0.177	0.000897952	-0.0306561			1.77	-0.0421959	0.0177	-0.286738			10.4425	0.205677	0.000301953
	-0.178	0.00115537	-0.0314064			1.78	-0.0436786	0.0178	-0.288628			10.5015	0.0526775	0.000266982
	-0.179	0.000883974	-0.0299639			1.79	-0.0333624	0.0179	-0.288464			10.5605	0.0697324	0.000317429
	-0.18	0.00164919	-0.0307234			1.8	-0.0209468	0.018	-0.289615			10.6195	0.0651103	0.000297737
	-0.181	0.00078457	-0.0311587			1.81	-0.0280319	0.0181	-0.289039			10.6785	0.172515	0.000307595
	-0.182	0.00104028	-0.0322123			1.82	-0.0413941	0.0182	-0.290355			10.7375	0.119121	0.000358661
	-0.183	0.000748509	-0.0311521			1.83	-0.0436341	0.0183	-0.289615			10.7965	0.197853	0.000352646
	-0.184	0.00153146	-0.0314825			1.84	-0.0336757	0.0184	-0.292081			10.8555	0.108197	0.000432207
	-0.185	0.00126748	-0.0311396			1.85	-0.0217386	0.0185	-0.291423			10.9145	0.0585396	0.000395488
	-0.186	0.00109254	-0.0320317			1.86	-0.0281464	0.0186	-0.292163			10.9735	0.048208	0.000444629
	-0.187	0.00121023	-0.0313966			1.87	-0.0412876	0.0187	-0.293478			11.0324	0.0521089	0.000461512
	-0.188	0.000606052	-0.032407			1.88	-0.0437983	0.0188	-0.294054			11.0914	0.0997768	0.000460574
	-0.189	0.000692796	-0.0326645			1.89	-0.0334337	0.0189	-0.29504			11.1504	0.104803	0.000488618
	-0.19	0.00111032	-0.034295			1.9	-0.0211888	0.019	-0.294711			11.2094	0.117048	0.000530634
	-0.191	0.000329539	-0.0344353			1.91	-0.0273126	0.0191	-0.295287			11.2684	0.0677343	0.000628857
	-0.192	0.000797952	-0.0334075			1.92	-0.0409766	0.0192	-0.295616			11.3274	0.152221	0.000623147
	-0.193	0.000615813	-0.0333114			1.93	-0.0441145	0.0193	-0.296109			11.3864	0.195842	0.000664238
	-0.194	0.000174039	-0.0335371			1.94	-0.0341067	0.0194	-0.296849			11.4454	0.0383801	0.000764477
	-0.195	0.000542713	-0.0345267			1.95	-0.0219969	0.0195	-0.296931			11.5044	0.169048	0.000866993
	-0.196	0.00135844	-0.0328707			1.96	-0.0271838	0.0196	-0.297095			11.5634	0.0151099	0.00102521
	-0.197	4.37348e-05	-0.0334518			1.97	-0.0411442	0.0197	-0.29726			11.6224	0.131608	0.00109526
	-0.198	0.00058457	-0.03227			1.98	-0.0446763	0.0198	-0.298164			11.6814	0.161707	0.00134064
	-0.199	0.00139037	-0.0335567			1.99	-0.0352248	0.0199	-0.298164			11.7404	0.0522491	0.00162089
	-0.2	0.00128461	-0.0322917			2	-0.0220237	0.02	-0.298904			11.7994	0.160972	0.00210419
	-0.201	0.000792965	-0.033458			2.01	-0.0276232	0.0201	-0.298904			11.8584	0.139751	0.00280537
	-0.202	0.000807887	-0.0338825			2.02	-0.0413234	0.0202	-0.299561			11.9174	0.183272	0.00443981
	-0.203	0.000712661	-0.0326158			2.03	-0.0445406	0.0203	-0.300301			11.9764	0.144812	0.0103239
	-0.204	0.000842583	-0.0344284			2.04	-0.0364323	0.0204	-0.29989			12.0354	0.252241	0.0316725
	-0.205	0.00067127	-0.0333182			2.05	-0.022498	0.0205	-0.299972			12.0944	0.13043	0.00625435
	-0.206	0.000292157	-0.0334505			2.06	-0.0270522	0.0206	-0.300383			12.1534	0.0916014	0.00351515
	-0.207	0.000459248	-0.0343103			2.07	-0.0405672	0.0207	-0.300219			12.2124	0.168546	0.00239457
	-0.208	0.000856435	-0.0330606			2.08	-0.044377	0.0208	-0.301699			12.2714	0.168122	0.00184393
	-0.209	0.000413896	-0.0332745			2.09	-0.0360813	0.0209	-0.301699			12.3304	0.116461	0.00115844
	-0.21	0.00061773	-0.0339644			2.1	-0.0222511	0.021	-0.301699			12.3894	0.123979	0.00127387
	-0.211	0.000911596	-0.0360237			2.11	-0.0260462	0.0211	-0.301041			12.4484	0.0748947	0.00106766
	-0.212	0.00157323	-0.0342287			2.12	-0.0406096	0.0212	-0.301288			12.5074	0.168619	0.000946211
	-0.213	0.000992752	-0.0361435			2.13	-0.0443396	0.0213	-0.30211			12.5664	0.0899117	0.000839894
	-0.214	0.00193738	-0.0356267			2.14	-0.0363167	0.0214	-0.301534			12.6254	0.167461	0.000754507
	-0.215	0.00097157	-0.0346104			2.15	-0.0232742	0.0215	-0.302028			12.6844	0.0592952	0.000684657
	-0.216	0.000537509	-0.0369299			2.16	-0.026302	0.0216	-0.301699			12.7434	0.173484	0.000654396
	-0.217	0.00114548	-0.0377396			2.17	-0.0401438	0.0217	-0.301452			12.8024	0.0872943	0.000597472
	-0.218	0.000825704	-0.0356899			2.18	-0.0452387	0.0218	-0.301699			12.8614	0.122865	0.000558314
	-0.219	0.000193435	-0.0369584			2.19	-0.0365657	0.0219	-0.30211			12.9204	0.112075	0.000546634
	-0.22	0.000577409	-0.0374506			2.2	-0.0230114	0.022	-0.301534			12.9794	0.0619001	0.000486198
	-0.221	0.000850809	-0.0369761			2.21	-0.0251959	0.0221	-0.302603			13.0383	0.0855144	0.000485687
	-0.222	0.000834657	-0.0366628			2.22	-0.0401621	0.0222	-0.302028			13.0973	0.167697	0.000441065
	-0.223	0.000362022	-0.0360667			2.23	-0.0445405	0.0223	-0.301534			13.1563	0.197253	0.000414151
	-0.224	0.000538748	-0.0374265			2.24	-0.0372539	0.0224	-0.301945			13.2153	0.0742732	0.00036677
	-0.225	0.000541091	-0.0368793			2.25	-0.0233426	0.0225	-0.301041			13.2743	0.0478086	0.000386801
	-0.226	0.000478217	-0.0363377			2.26	-0.0259982	0.0226	-0.302028			13.3333	0.189107	0.000386786
	-0.227	0.00020337	-0.0365365			2.27	-0.0405413	0.0227	-0.300959			13.3923	0.237682	0.000379391
	-0.228	0.00129284	-0.0377421			2.28	-0.0448223	0.0228	-0.300877			13.4513	0.153235	0.000325756
	-0.229	0.000590791	-0.0380308			2.29	-0.0372705	0.0229	-0.301123			13.5103	0.175736	0.000330255
	-0.23	0.000635761	-0.0376549			2.3	-0.0236114	0.023	-0.301041			13.5693	0.178435	0.000308693
	-0.231	0.000943904	-0.0357831			2.31	-0.0249916	0.0231	-0.301617			13.6283	0.203447	0.000327949
	-0.232	0.00107656	-0.0367594			2.32	-0.0394367	0.0232	-0.300383			13.6873	0.130388	0.00026902
	-0.233	0.00101249	-0.0369632			2.33	-0.044733	0.0233	-0.29989			13.7463	0.171004	0.000315328
	-0.234	0.000633248	-0.0367782			2.34	-0.0381481	0.0234	-0.300548			13.8053	0.0983805	0.000271203
	-0.235	0.000529283	-0.0373659			2.35	-0.0234072	0.0235	-0.301123			13.8643	0.0303632	0.000237591
	-0.236	0.000587683	-0.0373847			2.36	-0.0248886	0.0236	-0.299972			13.9233	0.169101	0.000296662
	-0.237	0.00149088	-0.0383137			2.37	-0.0392434	0.0237	-0.299315			13.9823	0.0560959	0.000236454
	-0.238	0.00106398	-0.0394941			2.38	-0.0447624	0.0238	-0.299479			14.0413	0.0976932	0.00023412
	-0.239	0.00118956	-0.0375359			2.39	-0.0378443	0.0239	-0.298493			14.1003	0.105427	0.000212766
	-0.24	0.000474083	-0.0388768			2.4	-0.0239156	0.024	-0.299233			14.1593	0.22826	0.000236026
	-0.241	0.000675278	-0.0376772			2.41	-0.0246533	0.0241	-0.297589			14.2183	0.0445627	0.00022224
	-0.242	0.00117489	-0.0381892			2.42	-0.0385766	0.0242	-0.299068			14.2773	0.0423529	0.000228281
	-0.243	0.000744926	-0.0389494			2.43	-0.0458909	0.0243	-0.297671			14.3363	0.0818478	0.00020485
	-0.244	0.000565813	-0.0387911			2.44	-0.0382822	0.0244	-0.29726			14.3953	0.135862	0.000198928
	-0.245	0.000141943	-0.0395186			2.45	-0.0240724	0.0245	-0.297013			14.4543	0.107114	0.00021712
	-0.246	0.00121952	-0.0400175			2.46	-0.0244922	0.0246	-0.295698			14.5133	0.141291	0.000218202
	-0.247	0.000947487	-0.038339			2.47	-0.0391035	0.0247	-0.296109			14.5723	0.150084	0.000186224
	-0.248	0.0003182	-0.0408368			2.48	-0.0453262	0.0248	-0.296438			14.6313	0.100211	0.00017606
	-0.249	0.000433417	-0.0393876			2.49	-0.0387322	0.0249	-0.294958			14.6903	0.139818	0.000179349
	-0.25	0.000814409	-0.038551			2.5	-0.0245575	0.025	-0.294876			14.7493	0.211187	0.000194892
	-0.251	0.000558143	-0.0388924			2.51	-0.0229319	0.0251	-0.295287			14.8083	0.0667307	0.000163381
	-0.252	0.000571483	-0.0395534			2.52	-0.0378388	0.0252	-0.293149			14.8673	0.022088	0.000185664
	-0.253	0.000758822	-0.0409583			2.53	-0.0447205	0.0253	-0.293232			14.9263	0.162064	0.000210893
	-0.254	0.000977026	-0.0401017			2.54	-0.0386428	0.0254	-0.292738			14.9853	0.0491519	0.000157792
	-0.255	0.000939387	-0.0405919			2.55	-0.0251074	0.0255	-0.291588			15.0442	0.135044	0.000136165
	-0.256	0.000727196	-0.0394875			2.56	-0.0235605	0.0256	-0.291999			15.1032	0.0905191	0.00013735
	-0.257	0.000137935	-0.0403869			2.57	-0.0375618	0.0257	-0.29093			15.1622	0.117773	0.000147435
	-0.258	0.000333887	-0.0405539			2.58	-0.0452424	0.0258	-0.290519			15.2212	0.152856	0.000146586
	-0.259	0.000200513	-0.0407432			2.59	-0.0402129	0.0259	-0.290355			15.2802	0.159106	0.000152567
	-0.26	0.000596165	-0.0391817			2.6	-0.025352	0.026	-0.288957			15.3392	0.0855998	0.000154698
	-0.261	0.000990835	-0.0410286			2.61	-0.0243815	0.0261	-0.288546			15.3982	0.0596608	0.00016965
	-0.262	0.00102954	-0.0405358			2.62	-0.0371227	0.0262	-0.287642			15.4572	0.163624	0.000141717
	-0.263	0.000819735	-0.0403552			2.63	-0.0452526	0.0263	-0.287477			15.5162	0.108455	0.000135619
	-0.264	0.0007477	-0.0404361			2.64	-0.0396219	0.0264	-0.285998			15.5752	0.0540692	0.00014723
	-0.265	0.00126897	-0.0406478			2.65	-0.0256194	0.0265	-0.285504			15.6342	0.0738677	0.000147368
	-0.266	0.000817304	-0.0385772			2.66	-0.0226942	0.0266	-0.284518			15.6932	0.047949	0.000153384
	-0.267	0.00112681	-0.0409553			2.67	-0.0377119	0.0267	-0.284354			15.7522	0.0955044	0.000126329
	-0.268	0.00104804	-0.0416106			2.68	-0.0448821	0.0268	-0.28386			15.8112	0.111066	0.000158234
	-0.269	0.00059723	-0.0400162			2.69	-0.0398934	0.0269	-0.283367			15.8702	0.0648594	0.000121576
	-0.27	0.0010624	-0.0412686			2.7	-0.025466	0.027	-0.282381			15.9292	0.0637724	0.000157259
	-0.271	0.0014064	-0.0428344			2.71	-0.0228617	0.0271	-0.281476			15.9882	0.138925	0.000143566
	-0.272	0.000934443	-0.0412691			2.72	-0.0363031	0.0272	-0.28049			16.0472	0.099746	0.000136181
	-0.273	0.000523274	-0.041531			2.73	-0.0447628	0.0273	-0.280161			16.1062	0.179454	0.000128055
	-0.274	0.00139561	-0.0439561			2.74	-0.0402727	0.0274	-0.278846			16.1652	0.0576675	9.50222e-05
	-0.275	0.00128273	-0.0429424			2.75	-0.0263619	0.0275	-0.278188			16.2242	0.117731	9.07272e-05
	-0.276	0.000988704	-0.0431866			2.76	-0.0230885	0.0276	-0.277695			16.2832	0.126965	0.00010846
	-0.277	0.00115699	-0.042694			2.77	-0.036159	0.0277	-0.276873			16.3422	0.186745	8.29002e-05
	-0.278	0.00138785	-0.0426439			2.78	-0.0451205	0.0278	-0.275229			16.4012	0.134438	0.000105318
	-0.279	0.00148662	-0.0429436			2.79	-0.0410171	0.0279	-0.274325			16.4602	0.0474374	0.000142504
	-0.28	0.0016919	-0.0432953			2.8	-0.025679	0.028	-0.274407			16.5192	0.203196	0.000124254
	-0.281	0.00151637	-0.0430418			2.81	-0.0216981	0.0281	-0.272681			16.5782	0.0423088	0.000125557
	-0.282	0.00135166	-0.0417506			2.82	-0.035924	0.0282	-0.271201			16.6372	0.126358	7.93605e-05
	-0.283	0.00098227	-0.0436739			2.83	-0.0448829	0.0283	-0.271201			16.6962	0.0404951	9.58407e-05
	-0.284	0.000561978	-0.0423022			2.84	-0.0410486	0.0284	-0.270543			16.7552	0.0293408	0.000103239
	-0.285	0.000881883	-0.0425198			2.85	-0.0264782	0.0285	-0.268735			16.8142	0.266717	9.33282e-05
	-0.286	0.000407757	-0.0436453			2.86	-0.0218214	0.0286	-0.268735			16.8732	0.0869537	0.000121102
	-0.287	0.000953665	-0.0428899			2.87	-0.0354855	0.0287	-0.267091			16.9322	0.127912	0.000130193
	-0.288	0.000666413	-0.0422083			2.88	-0.0440721	0.0288	-0.266515			16.9912	0.176631	6.96792e-05
	-0.289	0.00149527	-0.0415127			2.89	-0.0403755	0.0289	-0.265364			17.0501	0.127862	0.00011347
	-0.29	0.00106756	-0.0420268			2.9	-0.0266237	0.029	-0.26446			17.1091	0.0531945	0.000136206
	-0.291	0.00104608	-0.041468			2.91	-0.0215191	0.0291	-0.263063			17.1681	0.20335	0.000132185
	-0.292	0.00167984	-0.042315			2.92	-0.0353707	0.0292	-0.262569			17.2271	0.25396	8.74992e-05
	-0.293	0.000609209	-0.0410744			2.93	-0.0436494	0.0293	-0.261008			17.2861	0.0616172	9.23255e-05
	-0.294	0.000849913	-0.0433115			2.94	-0.0416059	0.0294	-0.26035			17.3451	0.175392	0.000127331
	-0.295	0.00110601	-0.0439136			2.95	-0.0275287	0.0295	-0.258952			17.4041	0.0337459	7.45587e-05
	-0.296	0.00079173	-0.0440249			2.96	-0.0215831	0.0296	-0.25813			17.4631	0.0690749	0.000102072
	-0.297	0.000567604	-0.0432797			2.97	-0.0351923	0.0297	-0.256897			17.5221	0.093573	0.000104358
	-0.298	0.00130264	-0.0426116			2.98	-0.0443467	0.0298	-0.256075			17.5811	0.0979675	9.89237e-05
	-0.299	0.000978304	-0.0431746			2.99	-0.0415581	0.0299	-0.25476			17.6401	0.0660267	7.09936e-05
	-0.3	0.00126598	-0.0436072			3	-0.0279669	0.03	-0.253856			17.6991	0.122499	0.000105329
	-0.301	0.00102114	-0.0432284			3.01	-0.0222758	0.0301	-0.252458			17.7581	0.23936	0.000107575
	-0.302	0.00114531	-0.0438229			3.02	-0.0347612	0.0302	-0.252047			17.8171	0.115597	8.9741e-05
	-0.303	0.000324339	-0.0443016			3.03	-0.0444029	0.0303	-0.250403			17.8761	0.0237106	8.84516e-05
	-0.304	0.0007711	-0.0446995			3.04	-0.0420746	0.0304	-0.24917			17.9351	0.223676	0.00011029
	-0.305	0.000736361	-0.0431856			3.05	-0.0284279	0.0305	-0.247115			17.9941	0.114711	9.10773e-05
	-0.306	0.000966496	-0.0455382			3.06	-0.0220343	0.0306	-0.247033			18.0531	0.0977005	9.0218e-05
	-0.307	0.000816709	-0.0446502			3.07	-0.0346869	0.0307	-0.246129			18.1121	0.0982672	0.000101824
	-0.308	0.000823787	-0.0447346			3.08	-0.0449815	0.0308	-0.24432			18.1711	0.182094	9.15653e-05
	-0.309	0.000576852	-0.044953			3.09	-0.0418208	0.0309	-0.243909			18.2301	0.110075	0.000117734
	-0.31	0.000239857	-0.0445964			3.1	-0.0285595	0.031	-0.241772			18.2891	0.0792435	7.6627e-05
	-0.311	0.000759891	-0.044965			3.11	-0.0215491	0.0311	-0.240868			18.3481	0.0681667	9.48504e-05
	-0.312	0.000590965	-0.0438449			3.12	-0.0340746	0.0312	-0.23947			18.4071	0.22566	7.20289e-05
	-0.313	0.00105993	-0.0443199			3.13	-0.0438509	0.0313	-0.238484			18.4661	0.0750374	5.22549e-05
	-0.314	0.000696335	-0.0451138			3.14	-0.0420317	0.0314	-0.237168			18.5251	0.0475368	8.16302e-05
	-0.315	0.000739813	-0.0440157			3.15	-0.0294928	0.0315	-0.236593			18.5841	0.053153	7.18748e-05
	-0.316	0.00137097	-0.0448439			3.16	-0.0206175	0.0316	-0.234867			18.6431	0.135835	6.8921e-05
	-0.317	0.000825109	-0.0436022			3.17	-0.0335176	0.0317	-0.233223			18.7021	0.0618826	9.56645e-05
	-0.318	0.00105337	-0.0441136			3.18	-0.0432264	0.0318	-0.233058			18.7611	0.142581	0.000116151
	-0.319	0.000594117	-0.0440641			3.19	-0.0416986	0.0319	-0.231907			18.8201	0.0536222	0.00010416
	-0.32	0.00113926	-0.0446831			3.2	-0.0290169	0.032	-0.230592			18.8791	0.14176	6.28175e-05
	-0.321	0.000787083	-0.0445185			3.21	-0.0210468	0.0321	-0.22903			18.9381	0.0459913	0.000102429
	-0.322	0.000694417	-0.044182			3.22	-0.0328268	0.0322	-0.226646			18.9971	0.116821	0.000100717
	-0.323	0.000708313	-0.0453278			3.23	-0.0432695	0.0323	-0.226728			19.056	0.28977	9.27772e-05
	-0.324	0.00102643	-0.0455026			3.24	-0.0423319	0.0324	-0.22492			19.115	0.219894	6.96732e-05
	-0.325	0.000675574	-0.0459633			3.25	-0.0295168	0.0325	-0.22418			19.174	0.0521818	5.17446e-05
	-0.326	0.000823913	-0.045138			3.26	-0.0213927	0.0326	-0.221961			19.233	0.147961	7.04426e-05
	-0.327	0.000956948	-0.0453913			3.27	-0.0325132	0.0327	-0.221385			19.292	0.261917	8.04114e-05
	-0.328	0.000172717	-0.0438193			3.28	-0.0432469	0.0328	-0.219988			19.351	0.275539	9.48049e-05
	-0.329	0.0008604	-0.0465234			3.29	-0.0422172	0.0329	-0.218097			19.41	0.0522195	3.87096e-05
	-0.33	0.000316157	-0.0452674			3.3	-0.0297041	0.033	-0.217357			19.469	0.0705848	8.45897e-05
	-0.331	9.44174e-05	-0.0463046			3.31	-0.0212823	0.0331	-0.215549			19.528	0.153524	8.60944e-05
	-0.332	0.00104173	-0.0463543			3.32	-0.0325109	0.0332	-0.214809			19.587	0.172678	7.57659e-05
	-0.333	0.000829709	-0.0464162			3.33	-0.043503	0.0333	-0.213165			19.646	0.0707076	5.92294e-05
	-0.334	0.000779157	-0.0475568			3.34	-0.0432794	0.0334	-0.212343			19.705	0.13706	8.14751e-05
	-0.335	0.000127791	-0.0464124			3.35	-0.0297976	0.0335	-0.211438			19.764	0.133779	7.57775e-05
	-0.336	0.000874252	-0.0458328			3.36	-0.020575	0.0336	-0.209219			19.823	0.139323	4.51777e-05
	-0.337	0.000564578	-0.0461885			3.37	-0.0320468	0.0337	-0.208315			19.882	0.2524	5.68007e-05
	-0.338	0.000740622	-0.0470662			3.38	-0.0439144	0.0338	-0.208315			19.941	0.121402	6.40479e-05
	-0.339	0.00050567	-0.0470078			3.39	-0.044119	0.0339	-0.205766			20	0.20683	5.0131e-05
	-0.34	0.00038653	-0.0463123			3.4	-0.03177	0.034	-0.20404			20.059	0.125609	5.41548e-05
	-0.341	0.000700513	-0.046714			3.41	-0.0216437	0.0341	-0.203547			20.118	0.0376089	5.13503e-05
	-0.342	0.000466922	-0.0471878			3.42	-0.031334	0.0342	-0.202067			20.177	0.130827	6.80881e-05
	-0.343	-1.97783e-05	-0.0462339			3.43	-0.0439577	0.0343	-0.200998			20.236	0.166881	6.57979e-05
	-0.344	0.00101918	-0.0474562			3.44	-0.0429156	0.0344	-0.199848			20.295	0.0506197	6.95966e-05
	-0.345	0.000883548	-0.0455597			3.45	-0.032035	0.0345	-0.197546			20.354	0.138732	4.77845e-05
	-0.346	0.000359078	-0.0476744			3.46	-0.021666	0.0346	-0.197875			20.413	0.29298	0.000114962
	-0.347	-8.86609e-05	-0.0460043			3.47	-0.0308022	0.0347	-0.195737			20.472	0.192613	0.00010003
	-0.348	0.000988152	-0.0477735			3.48	-0.0431981	0.0348	-0.193929			20.531	0.115182	7.08272e-05
	-0.349	0.000798935	-0.0464248			3.49	-0.0438465	0.0349	-0.193271			20.59	0.149342	5.57642e-05
	-0.35	0.000450683	-0.0471961			3.5	-0.0314906	0.035	-0.191627			20.649	0.133739	6.90861e-05
	-0.351	0.000342113	-0.0474938			3.51	-0.0214	0.0351	-0.189654			20.708	0.0177628	9.35943e-05
	-0.352	0.000743052	-0.0466523			3.52	-0.0307643	0.0352	-0.189079			20.767	0.0827724	5.24975e-05
	-0.353	0.00122775	-0.045532			3.53	-0.0425228	0.0353	-0.187024			20.826	0.20455	5.36257e-05
	-0.354	0.000985422	-0.0478231			3.54	-0.0441091	0.0354	-0.185708			20.885	0.0911736	5.92907e-05
	-0.355	0.000318243	-0.0481809			3.55	-0.0330125	0.0355	-0.184722			20.944	0.0686494	6.44131e-05
	-0.356	0.000737213	-0.0476696			3.56	-0.0221223	0.0356	-0.183407			21.0029	0.314239	4.91618e-05
	-0.357	0.000678774	-0.045959			3.57	-0.0298734	0.0357	-0.182174			21.0619	0.234888	4.2828e-05
	-0.358	0.00132639	-0.0471359			3.58	-0.0430311	0.0358	-0.181434			21.1209	0.14684	5.29821e-05
	-0.359	0.000435252	-0.0471552			3.59	-0.0438069	0.0359	-0.17979			21.1799	0.188633	4.7181e-05
	-0.36	0.000769183	-0.0478872			3.6	-0.0331284	0.036	-0.178474			21.2389	0.141766	7.52343e-05
	-0.361	0.00116467	-0.0465091			3.61	-0.0216059	0.0361	-0.177159			21.2979	0.0108079	9.58782e-05
	-0.362	0.00141492	-0.0468919			3.62	-0.0301628	0.0362	-0.176173			21.3569	0.0596975	4.04016e-05
	-0.363	0.000899104	-0.0470568			3.63	-0.0430707	0.0363	-0.1742			21.4159	0.229056	5.47862e-05
	-0.364	0.00154979	-0.0465609			3.64	-0.0434254	0.0364	-0.174035			21.4749	0.140082	6.28746e-05
	-0.365	0.0012269	-0.0466763			3.65	-0.0327798	0.0365	-0.171569			21.5339	0.126419	2.63136e-05
	-0.366	0.000732822	-0.0470435			3.66	-0.0202786	0.0366	-0.17124			21.5929	0.0392738	4.45253e-05
	-0.367	0.000526043	-0.0479415			3.67	-0.0296211	0.0367	-0.169185			21.6519	0.0970506	5.57082e-05
	-0.368	0.00096117	-0.0476923			3.68	-0.0420348	0.0368	-0.167952			21.7109	0.0211393	7.3889e-05
	-0.369	0.00158201	-0.0503605			3.69	-0.0443518	0.0369	-0.167623			21.7699	0.103917	7.53975e-05
	-0.37	0.000672078	-0.0463996			3.7	-0.0335679	0.037	-0.166473			21.8289	0.0614161	4.93526e-05
	-0.371	0.000679239	-0.0486176			3.71	-0.0207093	0.0371	-0.16376			21.8879	0.23836	3.25032e-05
	-0.372	0.00060213	-0.0483047			3.72	-0.0285941	0.0372	-0.163184			21.9469	0.119046	9.30749e-05
	-0.373	0.0011009	-0.0481042			3.73	-0.0422818	0.0373	-0.162034			22.0059	0.113922	2.83284e-05
	-0.374	0.00127703	-0.0484096			3.74	-0.0438003	0.0374	-0.161376			22.0649	0.0303718	3.33932e-05
	-0.375	0.000887213	-0.0486938			3.75	-0.033708	0.0375	-0.160472			22.1239	0.145472	8.2352e-05
	-0.376	0.000873787	-0.0468502			3.76	-0.0219963	0.0376	-0.158828			22.1829	0.132335	5.18155e-05
	-0.377	0.000946887	-0.0477492			3.77	-0.0283765	0.0377	-0.156526			22.2419	0.248689	1.35975e-05
	-0.378	0.000853922	-0.0484201			3.78	-0.0413982	0.0378	-0.156608			22.3009	0.170539	6.88618e-05
	-0.379	-4.71e-05	-0.0486111			3.79	-0.0435236	0.0379	-0.155704			22.3599	0.10181	3.23677e-05
	-0.38	0.000627283	-0.0489008			3.8	-0.0335588	0.038	-0.153402			22.4189	0.22457	3.9629e-05
	-0.381	0.000885978	-0.0477774			3.81	-0.0210389	0.0381	-0.153155			22.4779	0.0671033	0.00010194
	-0.382	0.000286957	-0.0495088			3.82	-0.0270521	0.0382	-0.151758			22.5369	0.0518387	5.96881e-05
	-0.383	0.000584357	-0.0489034			3.83	-0.0419397	0.0383	-0.149785			22.5959	0.103565	5.38401e-05
	-0.384	0.0011743	-0.049591			3.84	-0.0436337	0.0384	-0.148716			22.6549	0.154617	5.82334e-05
	-0.385	-2.62565e-05	-0.0488829			3.85	-0.0341944	0.0385	-0.147566			22.7139	0.0655955	6.43737e-05
	-0.386	0.000617052	-0.048761			3.86	-0.0219008	0.0386	-0.146497			22.7729	0.197358	7.02209e-05
	-0.387	0.000975617	-0.0496644			3.87	-0.0271738	0.0387	-0.145099			22.8319	0.0333905	8.10555e-05
	-0.388	0.000539896	-0.0491196			3.88	-0.0414075	0.0388	-0.14436			22.8909	0.202963	8.13714e-05
	-0.389	0.000853239	-0.0495772			3.89	-0.0444566	0.0389	-0.143538			22.9499	0.198663	5.80847e-05
	-0.39	0.00102737	-0.0498661			3.9	-0.0352252	0.039	-0.142222			23.0088	0.0725491	2.57637e-05
	-0.391	0.000558313	-0.0495363			3.91	-0.0224262	0.0391	-0.140907			23.0678	0.0132669	7.70176e-05
	-0.392	0.000869691	-0.0510594			3.92	-0.0273218	0.0392	-0.140578			23.1268	0.0726253	9.75802e-05
	-0.393	0.00038363	-0.0499837			3.93	-0.0415505	0.0393	-0.138687			23.1858	0.044902	9.73263e-05
	-0.394	0.000396761	-0.0497694			3.94	-0.0442192	0.0394	-0.137865			23.2448	0.24753	0.000105018
	-0.395	0.000711383	-0.0490196			3.95	-0.0358279	0.0395	-0.136715			23.3038	0.151364	0.0001255
	-0.396	0.000722078	-0.0493751			3.96	-0.0222313	0.0396	-0.135728			23.3628	0.0669811	0.000106611
	-0.397	-6.52174e-05	-0.0493141			3.97	-0.027547	0.0397	-0.134906			23.4218	0.096084	0.000172432
	-0.398	0.000665943	-0.0505014			3.98	-0.0406034	0.0398	-0.133098			23.4808	0.0255993	0.00016147
	-0.399	0.000705457	-0.0502715			3.99	-0.04527	0.0399	-0.132687			23.5398	0.106065	0.000221629
	-0.4	0.000474678	-0.0495095			4	-0.0351407	0.04	-0.131618			23.5988	0.120604	0.000193568
						4.01	-0.0218791	0.0401	-0.130631			23.6578	0.0941941	0.000245727
						4.02	-0.0266368	0.0402	-0.129481			23.7168	0.146987	0.000318214
						4.03	-0.0407102	0.0403	-0.128905			23.7758	0.0631646	0.000405627
						4.04	-0.0442264	0.0404	-0.127837			23.8348	0.0454401	0.000537707
						4.05	-0.0361035	0.0405	-0.126439			23.8938	0.109422	0.000760703
						4.06	-0.023057	0.0406	-0.125453			23.9528	0.101748	0.00131278
						4.07	-0.0263099	0.0407	-0.124466			24.0118	0.0473989	0.00404444
						4.08	-0.040927	0.0408	-0.124631			24.0708	0.059802	0.00436645
						4.09	-0.0453146	0.0409	-0.122986			24.1298	0.131313	0.00148729
						4.1	-0.0368952	0.041	-0.122247			24.1888	0.184566	0.000938999
						4.11	-0.0231209	0.0411	-0.119698			24.2478	0.0828984	0.000777661
						4.12	-0.0252021	0.0412	-0.120438			24.3068	0.166653	0.000827523
						4.13	-0.0408439	0.0413	-0.119863			24.3658	0.141684	0.00103608
						4.14	-0.0448142	0.0414	-0.118054			24.4248	0.0994802	0.000314262
						4.15	-0.0375115	0.0415	-0.117725			24.4838	0.141736	0.000278178
						4.16	-0.022198	0.0416	-0.116986			24.5428	0.158016	0.000266435
						4.17	-0.025835	0.0417	-0.116328			24.6018	0.1406	0.000226117
						4.18	-0.0395744	0.0418	-0.115835			24.6608	0.0942624	0.0002823
						4.19	-0.0444925	0.0419	-0.115095			24.7198	0.198722	0.000207391
						4.2	-0.036721	0.042	-0.113615			24.7788	0.148246	0.000151349
						4.21	-0.0231178	0.0421	-0.112711			24.8378	0.0607246	0.000201353
						4.22	-0.024899	0.0422	-0.111807			24.8968	0.0977521	0.000172264
						4.23	-0.0392486	0.0423	-0.111149			24.9558	0.112704	0.000193051
						4.24	-0.0447628	0.0424	-0.111067			25.0147	0.180758	0.000180856
						4.25	-0.0373649	0.0425	-0.111313			25.0737	0.325022	0.000173165
						4.26	-0.0227953	0.0426	-0.109998			25.1327	0.28791	0.000159322
						4.27	-0.0250641	0.0427	-0.109094			25.1917	0.148889	0.000126062
						4.28	-0.0393693	0.0428	-0.108272			25.2507	0.0607156	0.000169462
						4.29	-0.0445669	0.0429	-0.107779			25.3097	0.0993137	0.000158702
						4.3	-0.0372862	0.043	-0.106957			25.3687	0.0228103	0.000127175
						4.31	-0.0237425	0.0431	-0.106628			25.4277	0.149795	0.000139434
						4.32	-0.024837	0.0432	-0.105888			25.4867	0.194832	0.000161472
						4.33	-0.0388508	0.0433	-0.105641			25.5457	0.067651	0.000134617
						4.34	-0.0447973	0.0434	-0.104737			25.6047	0.06995	9.18575e-05
						4.35	-0.0385534	0.0435	-0.103093			25.6637	0.0584715	0.000124307
						4.36	-0.0246134	0.0436	-0.103422			25.7227	0.0393927	0.000148488
						4.37	-0.0246961	0.0437	-0.102518			25.7817	0.127759	0.000111681
						4.38	-0.0381544	0.0438	-0.102271			25.8407	0.0763964	0.000132495
						4.39	-0.0440313	0.0439	-0.10112			25.8997	0.202019	9.88089e-05
						4.4	-0.0388603	0.044	-0.101038			25.9587	0.097762	0.000131626
						4.41	-0.0243961	0.0441	-0.100462			26.0177	0.10026	0.000109977
						4.42	-0.0237509	0.0442	-0.100216			26.0767	0.10012	0.000117707
						4.43	-0.0386521	0.0443	-0.100051			26.1357	0.0531434	0.000140458
						4.44	-0.0445202	0.0444	-0.0992294			26.1947	0.101372	8.44148e-05
						4.45	-0.0389758	0.0445	-0.0989828			26.2537	0.182908	0.000134086
						4.46	-0.0252097	0.0446	-0.0985718			26.3127	0.252099	9.1063e-05
						4.47	-0.0242809	0.0447	-0.0993116			26.3717	0.12422	0.000152879
						4.48	-0.0383915	0.0448	-0.0978319			26.4307	0.102233	5.92306e-05
						4.49	-0.0446806	0.0449	-0.0975031			26.4897	0.0746704	0.000112987
						4.5	-0.0391118	0.045	-0.0975031			26.5487	0.169083	0.000124366
						4.51	-0.0245843	0.0451	-0.0971743			26.6077	0.00940271	8.27191e-05
						4.52	-0.0229923	0.0452	-0.095859			26.6667	0.0929472	8.8385e-05
						4.53	-0.037269	0.0453	-0.0956124			26.7257	0.0611598	0.0001542
						4.54	-0.0437804	0.0454	-0.0956946			26.7847	0.208882	0.000151615
						4.55	-0.0396486	0.0455	-0.0961056			26.8437	0.0824833	9.12491e-05
						4.56	-0.0241774	0.0456	-0.0957768			26.9027	0.126264	9.98207e-05
						4.57	-0.0232042	0.0457	-0.0947904			26.9617	0.188559	0.000103961
						4.58	-0.0369231	0.0458	-0.0947904			27.0206	0.142454	8.53497e-05
						4.59	-0.04427	0.0459	-0.0952014			27.0796	0.119583	0.000132818
						4.6	-0.0389348	0.046	-0.0951192			27.1386	0.0960681	6.30251e-05
						4.61	-0.0245114	0.0461	-0.0949548			27.1976	0.0934127	8.32399e-05
						4.62	-0.0223164	0.0462	-0.0944615			27.2566	0.296547	7.76446e-05
						4.63	-0.0361949	0.0463	-0.0938039			27.3156	0.0760807	8.14478e-05
						4.64	-0.0443059	0.0464	-0.0947904			27.3746	0.220382	5.57747e-05
						4.65	-0.0391823	0.0465	-0.0947904			27.4336	0.0127407	7.91943e-05
						4.66	-0.0255376	0.0466	-0.0938039			27.4926	0.0239646	9.78552e-05
						4.67	-0.0221922	0.0467	-0.0945437			27.5516	0.0649637	0.000127541
						4.68	-0.0357181	0.0468	-0.0945437			27.6106	0.16941	5.91518e-05
						4.69	-0.0442805	0.0469	-0.0943793			27.6696	0.0996731	7.68816e-05
						4.7	-0.0398577	0.047	-0.0947904			27.7286	0.102715	0.000129766
						4.71	-0.0256497	0.0471	-0.0942149			27.7876	0.148522	9.3618e-05
						4.72	-0.0221378	0.0472	-0.0945437			27.8466	0.22244	0.000119403
						4.73	-0.0369803	0.0473	-0.0944615			27.9056	0.0809681	6.91011e-05
						4.74	-0.0443586	0.0474	-0.0944615			27.9646	0.0504993	0.000117815
						4.75	-0.0407531	0.0475	-0.0946259			28.0236	0.109324	6.8403e-05
						4.76	-0.0259348	0.0476	-0.0947082			28.0826	0.178397	9.34035e-05
						4.77	-0.0221886	0.0477	-0.0942971			28.1416	0.0367783	0.000108853
						4.78	-0.0362592	0.0478	-0.095448			28.2006	0.0495711	6.73582e-05
						4.79	-0.0447743	0.0479	-0.0948726			28.2596	0.120241	8.91066e-05
						4.8	-0.0414049	0.048	-0.0952014			28.3186	0.175937	8.71936e-05
						4.81	-0.0264573	0.0481	-0.0952014			28.3776	0.111311	5.10401e-05
						4.82	-0.0221659	0.0482	-0.0942971			28.4366	0.0921581	9.3292e-05
						4.83	-0.0356167	0.0483	-0.0952836			28.4956	0.0727205	3.30757e-05
						4.84	-0.0444614	0.0484	-0.0956946			28.5546	0.117425	8.31639e-05
						4.85	-0.0416972	0.0485	-0.095448			28.6136	0.0305586	0.000153957
						4.86	-0.0278407	0.0486	-0.0966811			28.6726	0.157405	8.83614e-05
						4.87	-0.022056	0.0487	-0.0960234			28.7316	0.0340315	9.32431e-05
						4.88	-0.0352019	0.0488	-0.0957768			28.7906	0.114427	9.99655e-05
						4.89	-0.0450907	0.0489	-0.0966811			28.8496	0.118381	9.19282e-05
						4.9	-0.0418845	0.049	-0.0967633			28.9086	0.127107	9.16378e-05
						4.91	-0.0279872	0.0491	-0.0974209			28.9676	0.121912	7.02789e-05
						4.92	-0.0223789	0.0492	-0.0976675			29.0265	0.0984402	5.10364e-05
						4.93	-0.0352311	0.0493	-0.0983251			29.0855	0.0571686	9.33655e-05
						4.94	-0.0437604	0.0494	-0.098654			29.1445	0.109242	8.68202e-05
						4.95	-0.0419212	0.0495	-0.099065			29.2035	0.0767061	6.83141e-05
						4.96	-0.0276854	0.0496	-0.099476			29.2625	0.097655	7.25258e-05
						4.97	-0.0210992	0.0497	-0.100791			29.3215	0.0716584	7.54846e-05
						4.98	-0.0340774	0.0498	-0.100051			29.3805	0.130671	5.27959e-05
						4.99	-0.044167	0.0499	-0.0997226			29.4395	0.075595	9.28337e-05
						5	-0.0417278	0.05	-0.100545			29.4985	0.0487678	0.00012103
						5.01	-0.0272403	0.0501	-0.101778			29.5575	0.104452	0.000109846
						5.02	-0.0212811	0.0502	-0.102518			29.6165	0.169366	0.000103571
						5.03	-0.0327887	0.0503	-0.102271			29.6755	0.191412	0.000107891
						5.04	-0.0438637	0.0504	-0.102929			29.7345	0.114798	4.70933e-05
						5.05	-0.0425635	0.0505	-0.104244			29.7935	0.156856	0.000106723
						5.06	-0.0285727	0.0506	-0.104655			29.8525	0.0872351	0.00010027
						5.07	-0.0218573	0.0507	-0.105559			29.9115	0.0311591	3.78594e-05
						5.08	-0.033616	0.0508	-0.10523			29.9705	0.123034	5.06826e-05
						5.09	-0.0439369	0.0509	-0.106381			30.0295	0.0772734	0.000122927
						5.1	-0.0424683	0.051	-0.107039			30.0885	0.0676637	7.6402e-05
						5.11	-0.0294815	0.0511	-0.10745			30.1475	0.0229201	8.99076e-05
						5.12	-0.0222539	0.0512	-0.108601			30.2065	0.0318569	4.04552e-05
						5.13	-0.033606	0.0513	-0.109258			30.2655	0.0302023
						5.14	-0.0448909	0.0514	-0.109423			30.3245	0.0725176
						5.15	-0.0422093	0.0515	-0.109834			30.3835	0.142918
						5.16	-0.029708	0.0516	-0.110245			30.4425	0.199919
						5.17	-0.0213572	0.0517	-0.112053			30.5015	0.151056
						5.18	-0.0331462	0.0518	-0.111889			30.5605	0.103253
						5.19	-0.0440354	0.0519	-0.112958			30.6195	0.217963
						5.2	-0.0419692	0.052	-0.113615			30.6785	0.224864
						5.21	-0.0289771	0.0521	-0.114848			30.7375	0.074263
						5.22	-0.0207349	0.0522	-0.115259			30.7965	0.0512478
						5.23	-0.0318916	0.0523	-0.11567			30.8555	0.132944
						5.24	-0.0430733	0.0524	-0.117479			30.9145	0.0774774
						5.25	-0.0428475	0.0525	-0.116657			30.9735	0.0601249
						5.26	-0.0299569	0.0526	-0.115506			31.0324	0.204286
						5.27	-0.0213143	0.0527	-0.119863			31.0914	0.0669362
						5.28	-0.0321309	0.0528	-0.119863			31.1504	0.210279
						5.29	-0.0432215	0.0529	-0.121014			31.2094	0.108034
						5.3	-0.0426287	0.053	-0.122			31.2684	0.130623
						5.31	-0.0301282	0.0531	-0.122822			31.3274	0.158087
						5.32	-0.0202804	0.0532	-0.123891			31.3864	0.0269058
						5.33	-0.0310684	0.0533	-0.124548			31.4454	0.0555556
						5.34	-0.0433221	0.0534	-0.125453			31.5044	0.120424
						5.35	-0.0420823	0.0535	-0.125699			31.5634	0.0777603
						5.36	-0.0304936	0.0536	-0.128576			31.6224	0.261443
						5.37	-0.0205684	0.0537	-0.12833			31.6814	0.112425
						5.38	-0.030696	0.0538	-0.130714			31.7404	0.016821
						5.39	-0.0429341	0.0539	-0.130056			31.7994	0.0757691
						5.4	-0.0429826	0.054	-0.131618			31.8584	0.0750355
						5.41	-0.0308547	0.0541	-0.132933			31.9174	0.059342
						5.42	-0.0207848	0.0542	-0.133837			31.9764	0.0859037
						5.43	-0.0312615	0.0543	-0.134742			32.0354	0.149564
						5.44	-0.0430082	0.0544	-0.135728			32.0944	0.0764612
						5.45	-0.0432193	0.0545	-0.136386			32.1534	0.297918
						5.46	-0.0326302	0.0546	-0.137537			32.2124	0.142788
						5.47	-0.0212941	0.0547	-0.138934			32.2714	0.0544919
						5.48	-0.0306955	0.0548	-0.139263			32.3304	0.162914
						5.49	-0.0431244	0.0549	-0.141071			32.3894	0.0274957
						5.5	-0.0438874	0.055	-0.141976			32.4484	0.0460521
						5.51	-0.0322898	0.0551	-0.144277			32.5074	0.150231
						5.52	-0.021439	0.0552	-0.144853			32.5664	0.0747094
						5.53	-0.0303147	0.0553	-0.146086			32.6254	0.0596104
						5.54	-0.0433031	0.0554	-0.146579			32.6844	0.0700321
						5.55	-0.0438434	0.0555	-0.147894			32.7434	0.0967733
						5.56	-0.0337464	0.0556	-0.148059			32.8024	0.114143
						5.57	-0.0217956	0.0557	-0.150607			32.8614	0.128032
						5.58	-0.0308515	0.0558	-0.151429			32.9204	0.0973618
						5.59	-0.0428464	0.0559	-0.153484			32.9794	0.085672
						5.6	-0.0441503	0.056	-0.154471			33.0383	0.0768057
						5.61	-0.0330392	0.0561	-0.154882			33.0973	0.090808
						5.62	-0.022055	0.0562	-0.155211			33.1563	0.090212
						5.63	-0.0299394	0.0563	-0.156855			33.2153	0.0851515
						5.64	-0.0426862	0.0564	-0.158663			33.2743	0.142203
						5.65	-0.044164	0.0565	-0.159321			33.3333	0.249803
						5.66	-0.0338779	0.0566	-0.160718			33.3923	0.0532057
						5.67	-0.0214796	0.0567	-0.161869			33.4513	0.0588413
						5.68	-0.0294673	0.0568	-0.16376			33.5103	0.0614635
						5.69	-0.0423672	0.0569	-0.165897			33.5693	0.0856233
						5.7	-0.0440365	0.057	-0.165568			33.6283	0.11851
						5.71	-0.034018	0.0571	-0.166884			33.6873	0.0369437
						5.72	-0.0219884	0.0572	-0.168034			33.7463	0.177966
						5.73	-0.0288378	0.0573	-0.169103			33.8053	0.162869
						5.74	-0.042323	0.0574	-0.170747			33.8643	0.0827283
						5.75	-0.0444037	0.0575	-0.172062			33.9233	0.00476912
						5.76	-0.0347018	0.0576	-0.172967			33.9823	0.157453
						5.77	-0.022	0.0577	-0.175433			34.0413	0.0375092
						5.78	-0.0284978	0.0578	-0.175844			34.1003	0.107454
						5.79	-0.0415944	0.0579	-0.177241			34.1593	0.0881213
						5.8	-0.0443253	0.058	-0.178228			34.2183	0.130477
						5.81	-0.0346643	0.0581	-0.179461			34.2773	0.117411
						5.82	-0.0218581	0.0582	-0.180036			34.3363	0.190241
						5.83	-0.0270752	0.0583	-0.183078			34.3953	0.0522218
						5.84	-0.0408175	0.0584	-0.183982			34.4543	0.148518
						5.85	-0.0442445	0.0585	-0.185626			34.5133	0.131247
						5.86	-0.034919	0.0586	-0.186366			34.5723	0.138606
						5.87	-0.0219486	0.0587	-0.187763			34.6313	0.1576
						5.88	-0.0273069	0.0588	-0.188503			34.6903	0.0388404
						5.89	-0.0409524	0.0589	-0.19023			34.7493	0.0965405
						5.9	-0.0443051	0.059	-0.192449			34.8083	0.153235
						5.91	-0.0354831	0.0591	-0.192778			34.8673	0.0361137
						5.92	-0.0224516	0.0592	-0.194011			34.9263	0.222854
						5.93	-0.0270345	0.0593	-0.195409			34.9853	0.0896494
						5.94	-0.0407449	0.0594	-0.197135			35.0442	0.0671552
						5.95	-0.04392	0.0595	-0.198779			35.1032	0.127038
						5.96	-0.0353689	0.0596	-0.199601			35.1622	0.0264183
						5.97	-0.0227585	0.0597	-0.200916			35.2212	0.116628
						5.98	-0.0275309	0.0598	-0.202149			35.2802	0.112203
						5.99	-0.040917	0.0599	-0.202149			35.3392	0.076384
						6	-0.0446864	0.06	-0.205191			35.3982	0.104443
						6.01	-0.0355838	0.0601	-0.205602			35.4572	0.10684
						6.02	-0.0223106	0.0602	-0.207246			35.5162	0.126803
						6.03	-0.0257962	0.0603	-0.208479			35.5752	0.0932751
						6.04	-0.0399625	0.0604	-0.209876			35.6342	0.163089
						6.05	-0.0447923	0.0605	-0.210781			35.6932	0.0282968
						6.06	-0.0360493	0.0606	-0.213247			35.7522	0.13316
						6.07	-0.0229777	0.0607	-0.213987			35.8112	0.0325475
						6.08	-0.0260901	0.0608	-0.214233			35.8702	0.0768854
						6.09	-0.0399113	0.0609	-0.215466			35.9292	0.180906
						6.1	-0.0441042	0.061	-0.217028			35.9882	0.105238
						6.11	-0.0367137	0.0611	-0.21933			36.0472	0.325193
						6.12	-0.0228087	0.0612	-0.220727			36.1062	0.0756799
						6.13	-0.0257267	0.0613	-0.220316			36.1652	0.190139
						6.14	-0.0394179	0.0614	-0.221467			36.2242	0.0817343
						6.15	-0.0444769	0.0615	-0.223111			36.2832	0.051468
						6.16	-0.0374701	0.0616	-0.225824			36.3422	0.0460011
						6.17	-0.0235002	0.0617	-0.226811			36.4012	0.0719836
						6.18	-0.0257763	0.0618	-0.22755			36.4602	0.102534
						6.19	-0.0399365	0.0619	-0.22829			36.5192	0.0918057
						6.2	-0.0451623	0.062	-0.230181			36.5782	0.105865
						6.21	-0.0384991	0.0621	-0.231414			36.6372	0.22834
						6.22	-0.0234711	0.0622	-0.231825			36.6962	0.0873694
						6.23	-0.025842	0.0623	-0.233716			36.7552	0.0531633
						6.24	-0.0392397	0.0624	-0.235031			36.8142	0.0979521
						6.25	-0.04538	0.0625	-0.236428			36.8732	0.0840407
						6.26	-0.0381072	0.0626	-0.23799			36.9322	0.0995777
						6.27	-0.0237612	0.0627	-0.238155			36.9912	0.0651728
						6.28	-0.024615	0.0628	-0.239552			37.0501	0.0808773
						6.29	-0.0394586	0.0629	-0.241032			37.1091	0.111495
						6.3	-0.0454721	0.063	-0.242101			37.1681	0.0986114
						6.31	-0.0380981	0.0631	-0.243251			37.2271	0.113033
						6.32	-0.023778	0.0632	-0.245142			37.2861	0.155432
						6.33	-0.024248	0.0633	-0.245389			37.3451	0.140669
						6.34	-0.0392146	0.0634	-0.247444			37.4041	0.0272309
						6.35	-0.0447641	0.0635	-0.248348			37.4631	0.143978
						6.36	-0.0387126	0.0636	-0.248841			37.5221	0.0151643
						6.37	-0.0241588	0.0637	-0.250157			37.5811	0.0356935
						6.38	-0.0237431	0.0638	-0.251472			37.6401	0.052554
						6.39	-0.0389414	0.0639	-0.253774			37.6991	0.0499348
						6.4	-0.0440784	0.064	-0.253774			37.7581	0.177647
						6.41	-0.0389397	0.0641	-0.25476			37.8171	0.0209661
						6.42	-0.0245364	0.0642	-0.255171			37.8761	0.0710704
						6.43	-0.0239022	0.0643	-0.256404			37.9351	0.0189561
						6.44	-0.0378635	0.0644	-0.258377			37.9941	0.0527758
						6.45	-0.0451199	0.0645	-0.259199			38.0531	0.173494
						6.46	-0.0389216	0.0646	-0.260103			38.1121	0.129411
						6.47	-0.0243761	0.0647	-0.260843			38.1711	0.0513691
						6.48	-0.023079	0.0648	-0.261254			38.2301	0.109733
						6.49	-0.0373401	0.0649	-0.263638			38.2891	0.228688
						6.5	-0.0442079	0.065	-0.264131			38.3481	0.174586
						6.51	-0.0400775	0.0651	-0.265611			38.4071	0.0838494
						6.52	-0.0249336	0.0652	-0.266597			38.4661	0.175476
						6.53	-0.0235256	0.0653	-0.266844			38.5251	0.150748
						6.54	-0.0375494	0.0654	-0.267666			38.5841	0.0328335
						6.55	-0.0448026	0.0655	-0.269228			38.6431	0.113832
						6.56	-0.0399902	0.0656	-0.27005			38.7021	0.0936474
						6.57	-0.0248441	0.0657	-0.272023			38.7611	0.0954475
						6.58	-0.0234127	0.0658	-0.271859			38.8201	0.175863
						6.59	-0.0378878	0.0659	-0.273009			38.8791	0.141416
						6.6	-0.0447025	0.066	-0.273256			38.9381	0.089458
						6.61	-0.0399032	0.0661	-0.274654			38.9971	0.0641915
						6.62	-0.0257842	0.0662	-0.276709			39.056	0.192592
						6.63	-0.0227946	0.0663	-0.277284			39.115	0.0977508
						6.64	-0.0364714	0.0664	-0.277859			39.174	0.0552206
						6.65	-0.0437034	0.0665	-0.277777			39.233	0.153523
						6.66	-0.0396123	0.0666	-0.278928			39.292	0.161232
						6.67	-0.0257455	0.0667	-0.279504			39.351	0.123042
						6.68	-0.0221768	0.0668	-0.280654			39.41	0.256699
						6.69	-0.0361208	0.0669	-0.281476			39.469	0.0331912
						6.7	-0.0442365	0.067	-0.282134			39.528	0.162124
						6.71	-0.040869	0.0671	-0.282299			39.587	0.0748169
						6.72	-0.0259465	0.0672	-0.284682			39.646	0.185094
						6.73	-0.0215313	0.0673	-0.285093			39.705	0.132906
						6.74	-0.0356819	0.0674	-0.285176			39.764	0.191105
						6.75	-0.0445093	0.0675	-0.286409			39.823	0.111948
						6.76	-0.0403921	0.0676	-0.286573			39.882	0.100317
						6.77	-0.027042	0.0677	-0.286327			39.941	0.128753
						6.78	-0.0221646	0.0678	-0.288464			40	0.0531552
						6.79	-0.0358857	0.0679	-0.288053			40.059	0.124973
						6.8	-0.0445207	0.068	-0.289615			40.118	0.0214049
						6.81	-0.0406582	0.0681	-0.290437			40.177	0.0332771
						6.82	-0.0267227	0.0682	-0.289368			40.236	0.0613743
						6.83	-0.0215604	0.0683	-0.290437			40.295	0.122028
						6.84	-0.0347456	0.0684	-0.291916			40.354	0.0685632
						6.85	-0.0440343	0.0685	-0.292574			40.413	0.06576
						6.86	-0.040948	0.0686	-0.291341			40.472	0.166783
						6.87	-0.0276724	0.0687	-0.293643			40.531	0.159643
						6.88	-0.0221912	0.0688	-0.294054			40.59	0.1077
						6.89	-0.0353826	0.0689	-0.294876			40.649	0.0337393
						6.9	-0.0446643	0.069	-0.294383			40.708	0.171055
						6.91	-0.0419598	0.0691	-0.295533			40.767	0.201146
						6.92	-0.0280508	0.0692	-0.294876			40.826	0.0316917
						6.93	-0.0223451	0.0693	-0.29578			40.885	0.195007
						6.94	-0.0351142	0.0694	-0.296438			40.944	0.141914
						6.95	-0.0441834	0.0695	-0.297177			41.0029	0.12202
						6.96	-0.0422709	0.0696	-0.29726			41.0619	0.0828299
						6.97	-0.0297015	0.0697	-0.297917			41.1209	0.0737695
						6.98	-0.0220623	0.0698	-0.297917			41.1799	0.0654257
						6.99	-0.0350277	0.0699	-0.29915			41.2389	0.128369
						7	-0.0448143	0.07	-0.29915			41.2979	0.134442
						7.01	-0.0418876	0.0701	-0.299561			41.3569	0.0862157
						7.02	-0.0292385	0.0702	-0.299808			41.4159	0.168998
						7.03	-0.0216745	0.0703	-0.300137			41.4749	0.1299
						7.04	-0.0337704	0.0704	-0.300137			41.5339	0.108731
						7.05	-0.043932	0.0705	-0.300466			41.5929	0.070102
						7.06	-0.0424367	0.0706	-0.301041			41.6519	0.0630329
						7.07	-0.0297935	0.0707	-0.300877			41.7109	0.040825
						7.08	-0.0223925	0.0708	-0.29989			41.7699	0.1411
						7.09	-0.0323256	0.0709	-0.30063			41.8289	0.101363
						7.1	-0.0444926	0.071	-0.301781			41.8879	0.0537233
						7.11	-0.0435618	0.0711	-0.301863			41.9469	0.0672812
						7.12	-0.0298704	0.0712	-0.301123			42.0059	0.0648453
						7.13	-0.0218722	0.0713	-0.301452			42.0649	0.113221
						7.14	-0.0331371	0.0714	-0.302192			42.1239	0.122481
						7.15	-0.0440422	0.0715	-0.303261			42.1829	0.228449
						7.16	-0.0427746	0.0716	-0.301945			42.2419	0.232408
						7.17	-0.0299629	0.0717	-0.302932			42.3009	0.109922
						7.18	-0.0219161	0.0718	-0.301452			42.3599	0.0738616
						7.19	-0.0326421	0.0719	-0.300877			42.4189	0.0914846
						7.2	-0.0440214	0.072	-0.302356			42.4779	0.17625
						7.21	-0.0433042	0.0721	-0.301617			42.5369	0.0764439
						7.22	-0.0308662	0.0722	-0.302028			42.5959	0.080976
						7.23	-0.0217569	0.0723	-0.301945			42.6549	0.0966918
						7.24	-0.0315951	0.0724	-0.301206			42.7139	0.0878542
						7.25	-0.0436256	0.0725	-0.30063			42.7729	0.0864537
						7.26	-0.0432116	0.0726	-0.302274			42.8319	0.0960012
						7.27	-0.0308897	0.0727	-0.302028			42.8909	0.0834098
						7.28	-0.0213774	0.0728	-0.301452			42.9499	0.148552
						7.29	-0.030909	0.0729	-0.301781			43.0088	0.0496275
						7.3	-0.0431221	0.073	-0.300959			43.0678	0.160743
						7.31	-0.0430505	0.0731	-0.301452			43.1268	0.0337332
						7.32	-0.030936	0.0732	-0.299808			43.1858	0.026668
						7.33	-0.0208891	0.0733	-0.299726			43.2448	0.0583288
						7.34	-0.0306052	0.0734	-0.300219			43.3038	0.190122
						7.35	-0.0434252	0.0735	-0.300219			43.3628	0.141464
						7.36	-0.0433312	0.0736	-0.299972			43.4218	0.135244
						7.37	-0.0315575	0.0737	-0.29915			43.4808	0.13431
						7.38	-0.0215721	0.0738	-0.298986			43.5398	0.178999
						7.39	-0.0312156	0.0739	-0.298657			43.5988	0.159021
						7.4	-0.042821	0.074	-0.298904			43.6578	0.103326
						7.41	-0.0436633	0.0741	-0.297835			43.7168	0.149866
						7.42	-0.0330966	0.0742	-0.297917			43.7758	0.0553512
						7.43	-0.0209181	0.0743	-0.298			43.8348	0.142376
						7.44	-0.0311116	0.0744	-0.297095			43.8938	0.0905865
						7.45	-0.0430252	0.0745	-0.296931			43.9528	0.247754
						7.46	-0.0439892	0.0746	-0.297095			44.0118	0.10987
						7.47	-0.0328727	0.0747	-0.295287			44.0708	0.0486889
						7.48	-0.0214869	0.0748	-0.296027			44.1298	0.164803
						7.49	-0.0302444	0.0749	-0.295862			44.1888	0.149413
						7.5	-0.0428872	0.075	-0.294465			44.2478	0.0716166
						7.51	-0.0437622	0.0751	-0.294876			44.3068	0.191222
						7.52	-0.0335176	0.0752	-0.293232			44.3658	0.0486537
						7.53	-0.0216754	0.0753	-0.292821			44.4248	0.0816951
						7.54	-0.0297055	0.0754	-0.292821			44.4838	0.0728243
						7.55	-0.0432695	0.0755	-0.292656			44.5428	0.0897528
						7.56	-0.0446024	0.0756	-0.291423			44.6018	0.0437891
						7.57	-0.0332685	0.0757	-0.290766			44.6608	0.0727465
						7.58	-0.0213779	0.0758	-0.289861			44.7198	0.105997
						7.59	-0.0294949	0.0759	-0.289779			44.7788	0.019756
						7.6	-0.0423135	0.076	-0.289532			44.8378	0.131671
						7.61	-0.0437641	0.0761	-0.288217			44.8968	0.0597842
						7.62	-0.0342483	0.0762	-0.287971			44.9558	0.106949
						7.63	-0.0219487	0.0763	-0.286902			45.0147	0.091531
						7.64	-0.0282635	0.0764	-0.286655			45.0737	0.0535155
						7.65	-0.0419313	0.0765	-0.286244			45.1327	0.234726
						7.66	-0.0440193	0.0766	-0.285504			45.1917	0.110952
						7.67	-0.0340527	0.0767	-0.284271			45.2507	0.0556407
						7.68	-0.0215744	0.0768	-0.283696			45.3097	0.0922855
						7.69	-0.02849	0.0769	-0.283038			45.3687	0.0193774
						7.7	-0.0427416	0.077	-0.282052			45.4277	0.10294
						7.71	-0.0442592	0.0771	-0.281476			45.4867	0.16623
						7.72	-0.0347767	0.0772	-0.280408			45.5457	0.140909
						7.73	-0.0220949	0.0773	-0.279257			45.6047	0.131723
						7.74	-0.0281679	0.0774	-0.278682			45.6637	0.0508883
						7.75	-0.0411179	0.0775	-0.277448			45.7227	0.206495
						7.76	-0.0429819	0.0776	-0.276955			45.7817	0.0568069
						7.77	-0.0344843	0.0777	-0.276215			45.8407	0.118475
						7.78	-0.0211061	0.0778	-0.275969			45.8997	0.0984917
						7.79	-0.0276685	0.0779	-0.274982			45.9587	0.369784
						7.8	-0.0408025	0.078	-0.273831			46.0177	0.161741
						7.81	-0.0442753	0.0781	-0.272352			46.0767	0.136777
						7.82	-0.0352094	0.0782	-0.272105			46.1357	0.20068
						7.83	-0.0219759	0.0783	-0.271119			46.1947	0.092067
						7.84	-0.0272183	0.0784	-0.270297			46.2537	0.0697867
						7.85	-0.0402479	0.0785	-0.269721			46.3127	0.139806
						7.86	-0.0443877	0.0786	-0.269228			46.3717	0.0557509
						7.87	-0.0351081	0.0787	-0.268159			46.4307	0.126448
						7.88	-0.0229104	0.0788	-0.265775			46.4897	0.0483139
						7.89	-0.0270025	0.0789	-0.264953			46.5487	0.250279
						7.9	-0.0406766	0.079	-0.26372			46.6077	0.0741691
						7.91	-0.0443775	0.0791	-0.263063			46.6667	0.07603
						7.92	-0.0354443	0.0792	-0.262569			46.7257	0.104088
						7.93	-0.0219889	0.0793	-0.26109			46.7847	0.077616
						7.94	-0.0269294	0.0794	-0.260186			46.8437	0.107674
						7.95	-0.0402518	0.0795	-0.258624			46.9027	0.104302
						7.96	-0.0442447	0.0796	-0.257062			46.9617	0.152857
						7.97	-0.0361795	0.0797	-0.257966			47.0206	0.141096
						7.98	-0.0220906	0.0798	-0.256569			47.0796	0.132041
						7.99	-0.025663	0.0799	-0.255171			47.1386	0.135338
						8	-0.0404133	0.08	-0.253198			47.1976	0.185686
						8.01	-0.0449632	0.0801	-0.252787			47.2566	0.0803411
						8.02	-0.036396	0.0802	-0.251718			47.3156	0.140888
						8.03	-0.0228975	0.0803	-0.251225			47.3746	0.0654685
						8.04	-0.0260722	0.0804	-0.249828			47.4336	0.0496792
						8.05	-0.0401713	0.0805	-0.248348			47.4926	0.160901
						8.06	-0.0445634	0.0806	-0.24654			47.5516	0.0523646
						8.07	-0.0368135	0.0807	-0.245471			47.6106	0.261641
						8.08	-0.0232383	0.0808	-0.244649			47.6696	0.108155
						8.09	-0.0248333	0.0809	-0.242347			47.7286	0.0361913
						8.1	-0.0402567	0.081	-0.241772			47.7876	0.16871
						8.11	-0.0455335	0.0811	-0.241114			47.8466	0.0844698
						8.12	-0.0376785	0.0812	-0.239634			47.9056	0.0593051
						8.13	-0.0231291	0.0813	-0.238566			47.9646	0.0865153
						8.14	-0.0255299	0.0814	-0.237908			48.0236	0.165159
						8.15	-0.0397777	0.0815	-0.236511			48.0826	0.179467
						8.16	-0.0446333	0.0816	-0.234784			48.1416	0.158406
						8.17	-0.0377651	0.0817	-0.234045			48.2006	0.101887
						8.18	-0.0233356	0.0818	-0.232154			48.2596	0.165734
						8.19	-0.0249812	0.0819	-0.230921			48.3186	0.0610568
						8.2	-0.039084	0.082	-0.230181			48.3776	0.164
						8.21	-0.0444481	0.0821	-0.229523			48.4366	0.169377
						8.22	-0.0380591	0.0822	-0.227879			48.4956	0.128177
						8.23	-0.0236285	0.0823	-0.226317			48.5546	0.0730766
						8.24	-0.0244616	0.0824	-0.224838			48.6136	0.0713288
						8.25	-0.038933	0.0825	-0.222947			48.6726	0.0564279
						8.26	-0.0456349	0.0826	-0.2227			48.7316	0.0389318
						8.27	-0.0383656	0.0827	-0.221303			48.7906	0.173363
						8.28	-0.0235235	0.0828	-0.219166			48.8496	0.0834838
						8.29	-0.0242282	0.0829	-0.218755			48.9086	0.119586
						8.3	-0.0385126	0.083	-0.216288			48.9676	0.0706287
						8.31	-0.0444082	0.0831	-0.217028			49.0265	0.0311433
						8.32	-0.0389639	0.0832	-0.214151			49.0855	0.0151555
						8.33	-0.0244215	0.0833	-0.214233			49.1445	0.144486
						8.34	-0.0237829	0.0834	-0.211356			49.2035	0.0381821
						8.35	-0.0377707	0.0835	-0.210534			49.2625	0.0726863
						8.36	-0.0449082	0.0836	-0.210041			49.3215	0.0667185
						8.37	-0.0389995	0.0837	-0.208068			49.3805	0.183956
						8.38	-0.0250048	0.0838	-0.206753			49.4395	0.031948
						8.39	-0.0235346	0.0839	-0.206095			49.4985	0.110522
						8.4	-0.0380561	0.084	-0.204862			49.5575	0.0793009
						8.41	-0.0446845	0.0841	-0.2033			49.6165	0.0404091
						8.42	-0.0391434	0.0842	-0.202149			49.6755	0.115761
						8.43	-0.0247945	0.0843	-0.200176			49.7345	0.264457
						8.44	-0.0243141	0.0844	-0.199025			49.7935	0.02322
						8.45	-0.0374839	0.0845	-0.197628			49.8525	0.0388253
						8.46	-0.0452846	0.0846	-0.195737			49.9115	0.181538
						8.47	-0.0387997	0.0847	-0.195491			49.9705	0.109771
						8.48	-0.024798	0.0848	-0.194011			50.0295	0.0548856
						8.49	-0.0229275	0.0849	-0.193271
						8.5	-0.0379791	0.085	-0.191627
						8.51	-0.0442626	0.0851	-0.189901
						8.52	-0.0401695	0.0852	-0.188339
						8.53	-0.0254695	0.0853	-0.188257
						8.54	-0.0232039	0.0854	-0.187024
						8.55	-0.0365029	0.0855	-0.184886
						8.56	-0.0447503	0.0856	-0.18316
						8.57	-0.0403563	0.0857	-0.182749
						8.58	-0.0257148	0.0858	-0.18168
						8.59	-0.0226192	0.0859	-0.178968
						8.6	-0.0364837	0.086	-0.178721
						8.61	-0.0446786	0.0861	-0.177488
						8.62	-0.0402007	0.0862	-0.175926
						8.63	-0.0262884	0.0863	-0.174446
						8.64	-0.0227655	0.0864	-0.172638
						8.65	-0.036011	0.0865	-0.172967
						8.66	-0.0439738	0.0866	-0.171323
						8.67	-0.0412756	0.0867	-0.169596
						8.68	-0.0270816	0.0868	-0.168774
						8.69	-0.0231498	0.0869	-0.166555
						8.7	-0.0364322	0.087	-0.165815
						8.71	-0.04533	0.0871	-0.164993
						8.72	-0.0412278	0.0872	-0.162938
						8.73	-0.0272267	0.0873	-0.161705
						8.74	-0.0215903	0.0874	-0.160307
						8.75	-0.0356106	0.0875	-0.160307
						8.76	-0.0445645	0.0876	-0.158663
						8.77	-0.0407716	0.0877	-0.157759
						8.78	-0.0278903	0.0878	-0.155293
						8.79	-0.0219949	0.0879	-0.154717
						8.8	-0.0350767	0.088	-0.154306
						8.81	-0.0438868	0.0881	-0.152005
						8.82	-0.0415675	0.0882	-0.152333
						8.83	-0.0272494	0.0883	-0.150114
						8.84	-0.0219001	0.0884	-0.14921
						8.85	-0.0340586	0.0885	-0.147812
						8.86	-0.0440719	0.0886	-0.147483
						8.87	-0.041802	0.0887	-0.146086
						8.88	-0.0280066	0.0888	-0.144606
						8.89	-0.0221723	0.0889	-0.143127
						8.9	-0.0345328	0.089	-0.142058
						8.91	-0.045064	0.0891	-0.141482
						8.92	-0.0421493	0.0892	-0.140332
						8.93	-0.0293226	0.0893	-0.138934
						8.94	-0.0220623	0.0894	-0.138194
						8.95	-0.0345919	0.0895	-0.136797
						8.96	-0.0443786	0.0896	-0.135317
						8.97	-0.0420466	0.0897	-0.135071
						8.98	-0.0289265	0.0898	-0.133098
						8.99	-0.0214275	0.0899	-0.132933
						9	-0.0338746	0.09	-0.13096
						9.01	-0.0436107	0.0901	-0.131371
						9.02	-0.0419022	0.0902	-0.129727
						9.03	-0.0280252	0.0903	-0.129152
						9.04	-0.0211765	0.0904	-0.128001
						9.05	-0.0325834	0.0905	-0.126521
						9.06	-0.0431087	0.0906	-0.124795
						9.07	-0.0424282	0.0907	-0.125206
						9.08	-0.0293934	0.0908	-0.12422
						9.09	-0.0212783	0.0909	-0.122986
						9.1	-0.0330123	0.091	-0.122411
						9.11	-0.0433568	0.0911	-0.121918
						9.12	-0.042668	0.0912	-0.121507
						9.13	-0.0299375	0.0913	-0.119287
						9.14	-0.0212572	0.0914	-0.119452
						9.15	-0.0319442	0.0915	-0.117972
						9.16	-0.0435142	0.0916	-0.115835
						9.17	-0.0428051	0.0917	-0.115835
						9.18	-0.0305229	0.0918	-0.11493
						9.19	-0.0214965	0.0919	-0.114602
						9.2	-0.0327829	0.092	-0.114191
						9.21	-0.0441771	0.0921	-0.113286
						9.22	-0.042823	0.0922	-0.113204
						9.23	-0.0230534	0.0923	-0.112135
						9.24	-0.0074526	0.0924	-0.110491
						9.25	-0.0177689	0.0925	-0.109998
						9.26	-0.0338624	0.0926	-0.10893
						9.27	-0.0340844	0.0927	-0.108518
						9.28	-0.0168516	0.0928	-0.10893
						9.29	-0.00624657	0.0929	-0.106874
						9.3	-0.0174388	0.093	-0.107203
						9.31	-0.0335881	0.0931	-0.106381
						9.32	-0.0338239	0.0932	-0.105559
						9.33	-0.0174575	0.0933	-0.104244
						9.34	-0.00618367	0.0934	-0.10523
						9.35	-0.0153345	0.0935	-0.104984
						9.36	-0.019745	0.0936	-0.102682
						9.37	-0.0187806	0.0937	-0.102518
						9.38	-0.0193894	0.0938	-0.1026
						9.39	-0.0188843	0.0939	-0.102024
						9.4	-0.0199123	0.094	-0.101367
						9.41	-0.0193467	0.0941	-0.100627
						9.42	-0.0194372	0.0942	-0.0993116
						9.43	-0.0189747	0.0943	-0.10038
						9.44	-0.0195859	0.0944	-0.0998048
						9.45	-0.0192526	0.0945	-0.099065
						9.46	-0.0195007	0.0946	-0.098654
						9.47	-0.0193906	0.0947	-0.0975853
						9.48	-0.0205255	0.0948	-0.0974209
						9.49	-0.0205936	0.0949	-0.0967633
						9.5	-0.0194723	0.095	-0.0970921
						9.51	-0.02035	0.0951	-0.0964344
						9.52	-0.0192063	0.0952	-0.0970099
						9.53	-0.0197234	0.0953	-0.0952836
						9.54	-0.0204079	0.0954	-0.0959412
						9.55	-0.020383	0.0955	-0.0957768
						9.56	-0.020149	0.0956	-0.0942149
						9.57	-0.0190021	0.0957	-0.0956946
						9.58	-0.0197901	0.0958	-0.0952836
						9.59	-0.019062	0.0959	-0.0951192
						9.6	-0.0197917	0.096	-0.0956124
						9.61	-0.0201815	0.0961	-0.095037
						9.62	-0.0197796	0.0962	-0.0949548
						9.63	-0.0202884	0.0963	-0.0945437
						9.64	-0.0188309	0.0964	-0.0941327
						9.65	-0.0194148	0.0965	-0.0952014
						9.66	-0.0192438	0.0966	-0.0934751
						9.67	-0.0195449	0.0967	-0.0935573
						9.68	-0.0195723	0.0968	-0.0942149
						9.69	-0.01983	0.0969	-0.0936395
						9.7	-0.0195782	0.097	-0.0947904
						9.71	-0.0203064	0.0971	-0.0938039
						9.72	-0.0205811	0.0972	-0.0949548
						9.73	-0.0202667	0.0973	-0.0942971
						9.74	-0.0208978	0.0974	-0.0943793
						9.75	-0.0207074	0.0975	-0.0952014
						9.76	-0.0203172	0.0976	-0.0943793
						9.77	-0.0205762	0.0977	-0.0936395
						9.78	-0.0206027	0.0978	-0.0947904
						9.79	-0.0199276	0.0979	-0.0942149
						9.8	-0.0204565	0.098	-0.0946259
						9.81	-0.0205045	0.0981	-0.0956946
						9.82	-0.0198309	0.0982	-0.095859
						9.83	-0.0198068	0.0983	-0.0952836
						9.84	-0.0197432	0.0984	-0.0953658
						9.85	-0.0199831	0.0985	-0.0952836
						9.86	-0.0188797	0.0986	-0.0959412
						9.87	-0.019085	0.0987	-0.0965166
						9.88	-0.019638	0.0988	-0.0965989
						9.89	-0.0195562	0.0989	-0.0970099
						9.9	-0.020098	0.099	-0.09627
						9.91	-0.0201856	0.0991	-0.0975031
						9.92	-0.0210861	0.0992	-0.0989006
						9.93	-0.0199118	0.0993	-0.0980785
						9.94	-0.0201546	0.0994	-0.0979141
						9.95	-0.0197645	0.0995	-0.099887
						9.96	-0.0199861	0.0996	-0.0993938
						9.97	-0.0203	0.0997	-0.0999692
						9.98	-0.01977	0.0998	-0.100709
						9.99	-0.0206705	0.0999	-0.100709
						10	-0.020226	0.1	-0.101202
						10.01	-0.0203611	0.1001	-0.101696
						10.02	-0.0203959	0.1002	-0.103422
						10.03	-0.0202456	0.1003	-0.102929
						10.04	-0.0203351	0.1004	-0.102764
						10.05	-0.0201069	0.1005	-0.10449
						10.06	-0.0198806	0.1006	-0.104162
						10.07	-0.0193842	0.1007	-0.104655
						10.08	-0.0202845	0.1008	-0.106381
						10.09	-0.0206805	0.1009	-0.106381
						10.1	-0.0194768	0.101	-0.106628
						10.11	-0.0204556	0.1011	-0.107614
						10.12	-0.0201827	0.1012	-0.107614
						10.13	-0.0207277	0.1013	-0.108683
						10.14	-0.0204648	0.1014	-0.109341
						10.15	-0.0205563	0.1015	-0.110163
						10.16	-0.0203937	0.1016	-0.112464
						10.17	-0.0200866	0.1017	-0.111478
						10.18	-0.020449	0.1018	-0.112464
						10.19	-0.0203606	0.1019	-0.113451
						10.2	-0.0202959	0.102	-0.114355
						10.21	-0.020187	0.1021	-0.114519
						10.22	-0.0201102	0.1022	-0.11567
						10.23	-0.0203977	0.1023	-0.11641
								0.1024	-0.117479
								0.1025	-0.117972
								0.1026	-0.11863
								0.1027	-0.119205
								0.1028	-0.120685
								0.1029	-0.121014
								0.103	-0.121918
								0.1031	-0.122986
								0.1032	-0.124137
								0.1033	-0.124959
								0.1034	-0.126275
								0.1035	-0.127919
								0.1036	-0.12759
								0.1037	-0.128659
								0.1038	-0.129645
								0.1039	-0.130138
								0.104	-0.132358
								0.1041	-0.133509
								0.1042	-0.133591
								0.1043	-0.134988
								0.1044	-0.136221
								0.1045	-0.137043
								0.1046	-0.138605
								0.1047	-0.140249
								0.1048	-0.140414
								0.1049	-0.141236
								0.105	-0.142304
								0.1051	-0.143866
								0.1052	-0.145264
								0.1053	-0.146086
								0.1054	-0.14699
								0.1055	-0.148059
								0.1056	-0.149292
								0.1057	-0.14921
								0.1058	-0.151429
								0.1059	-0.152744
								0.106	-0.153649
								0.1061	-0.155375
								0.1062	-0.156608
								0.1063	-0.157101
								0.1064	-0.158663
								0.1065	-0.160061
								0.1066	-0.160718
								0.1067	-0.162362
								0.1068	-0.16376
								0.1069	-0.164664
								0.107	-0.16639
								0.1071	-0.167459
								0.1072	-0.167706
								0.1073	-0.168692
								0.1074	-0.170912
								0.1075	-0.172391
								0.1076	-0.174118
								0.1077	-0.173707
								0.1078	-0.176255
								0.1079	-0.17757
								0.108	-0.179296
								0.1081	-0.180118
								0.1082	-0.181516
								0.1083	-0.182667
								0.1084	-0.183818
								0.1085	-0.185215
								0.1086	-0.18727
								0.1087	-0.186777
								0.1088	-0.188503
								0.1089	-0.19023
								0.109	-0.192203
								0.1091	-0.192778
								0.1092	-0.193847
								0.1093	-0.194997
								0.1094	-0.196642
								0.1095	-0.197792
								0.1096	-0.19919
								0.1097	-0.200587
								0.1098	-0.201903
								0.1099	-0.203382
								0.11	-0.204862
								0.1101	-0.205191
								0.1102	-0.206835
								0.1103	-0.207657
								0.1104	-0.209301
								0.1105	-0.21037
								0.1106	-0.213411
								0.1107	-0.213904
								0.1108	-0.215055
								0.1109	-0.216535
								0.111	-0.218097
								0.1111	-0.218919
								0.1112	-0.220481
								0.1113	-0.219905
								0.1114	-0.222372
								0.1115	-0.223687
								0.1116	-0.224838
								0.1117	-0.2264
								0.1118	-0.227222
								0.1119	-0.229194
								0.112	-0.230674
								0.1121	-0.230921
								0.1122	-0.2324
								0.1123	-0.23388
								0.1124	-0.234867
								0.1125	-0.236593
								0.1126	-0.237168
								0.1127	-0.239388
								0.1128	-0.24021
								0.1129	-0.241854
								0.113	-0.242183
								0.1131	-0.243498
								0.1132	-0.24432
								0.1133	-0.247033
								0.1134	-0.24843
								0.1135	-0.24843
								0.1136	-0.249417
								0.1137	-0.24991
								0.1138	-0.25139
								0.1139	-0.252869
								0.114	-0.254102
								0.1141	-0.25402
								0.1142	-0.255089
								0.1143	-0.25698
								0.1144	-0.257391
								0.1145	-0.259281
								0.1146	-0.260103
								0.1147	-0.261254
								0.1148	-0.261747
								0.1149	-0.262734
								0.115	-0.264542
								0.1151	-0.264953
								0.1152	-0.26668
								0.1153	-0.268159
								0.1154	-0.268324
								0.1155	-0.269064
								0.1156	-0.269968
								0.1157	-0.271283
								0.1158	-0.271694
								0.1159	-0.273174
								0.116	-0.273749
								0.1161	-0.274736
								0.1162	-0.275722
								0.1163	-0.276791
								0.1164	-0.278106
								0.1165	-0.278353
								0.1166	-0.279586
								0.1167	-0.279257
								0.1168	-0.281312
								0.1169	-0.280983
								0.117	-0.28197
								0.1171	-0.283203
								0.1172	-0.284107
								0.1173	-0.285011
								0.1174	-0.28534
								0.1175	-0.286327
								0.1176	-0.285093
								0.1177	-0.287395
								0.1178	-0.288793
								0.1179	-0.288628
								0.118	-0.290437
								0.1181	-0.288464
								0.1182	-0.290519
								0.1183	-0.290355
								0.1184	-0.291999
								0.1185	-0.293149
								0.1186	-0.293561
								0.1187	-0.293067
								0.1188	-0.2943
								0.1189	-0.293478
								0.119	-0.294876
								0.1191	-0.296027
								0.1192	-0.29578
								0.1193	-0.295862
								0.1194	-0.296684
								0.1195	-0.296684
								0.1196	-0.297424
								0.1197	-0.297753
								0.1198	-0.297917
								0.1199	-0.298082
								0.12	-0.299233
								0.1201	-0.298986
								0.1202	-0.299479
								0.1203	-0.29989
								0.1204	-0.299315
								0.1205	-0.298822
								0.1206	-0.29989
								0.1207	-0.300055
								0.1208	-0.300137
								0.1209	-0.300794
								0.121	-0.300548
								0.1211	-0.302439
								0.1212	-0.30137
								0.1213	-0.302274
								0.1214	-0.302274
								0.1215	-0.302028
								0.1216	-0.303014
								0.1217	-0.302685
								0.1218	-0.30137
								0.1219	-0.302192
								0.122	-0.302274
								0.1221	-0.302521
								0.1222	-0.301863
								0.1223	-0.302028
								0.1224	-0.302356
								0.1225	-0.301534
								0.1226	-0.30137
								0.1227	-0.302439
								0.1228	-0.301452
								0.1229	-0.301041
								0.123	-0.300466
								0.1231	-0.300712
								0.1232	-0.300548
								0.1233	-0.300877
								0.1234	-0.300466
								0.1235	-0.300466
								0.1236	-0.299315
								0.1237	-0.298822
								0.1238	-0.298904
								0.1239	-0.299644
								0.124	-0.299233
								0.1241	-0.298246
								0.1242	-0.298904
								0.1243	-0.298082
								0.1244	-0.297753
								0.1245	-0.297177
								0.1246	-0.297424
								0.1247	-0.296931
								0.1248	-0.295205
								0.1249	-0.294547
								0.125	-0.294711
								0.1251	-0.294629
								0.1252	-0.293972
								0.1253	-0.293807
								0.1254	-0.292656
								0.1255	-0.291834
								0.1256	-0.290848
								0.1257	-0.29093
								0.1258	-0.289944
								0.1259	-0.289286
								0.126	-0.289121
								0.1261	-0.287888
								0.1262	-0.287724
								0.1263	-0.286902
								0.1264	-0.286491
								0.1265	-0.285998
								0.1266	-0.284271
								0.1267	-0.28534
								0.1268	-0.284025
								0.1269	-0.282381
								0.127	-0.282299
								0.1271	-0.281641
								0.1272	-0.28049
								0.1273	-0.279586
								0.1274	-0.277695
								0.1275	-0.278435
								0.1276	-0.277531
								0.1277	-0.276298
								0.1278	-0.275393
								0.1279	-0.275065
								0.128	-0.273338
								0.1281	-0.272763
								0.1282	-0.272927
								0.1283	-0.27079
								0.1284	-0.270461
								0.1285	-0.268242
								0.1286	-0.267913
								0.1287	-0.266762
								0.1288	-0.266104
								0.1289	-0.265036
								0.129	-0.264542
								0.1291	-0.262898
								0.1292	-0.262241
								0.1293	-0.261419
								0.1294	-0.260761
								0.1295	-0.259363
								0.1296	-0.258377
								0.1297	-0.256733
								0.1298	-0.255911
								0.1299	-0.255253
								0.13	-0.25328
								0.1301	-0.251801
								0.1302	-0.251307
								0.1303	-0.25065
								0.1304	-0.250239
								0.1305	-0.248841
								0.1306	-0.246704
								0.1307	-0.24506
								0.1308	-0.244402
								0.1309	-0.243662
								0.131	-0.241772
								0.1311	-0.241607
								0.1312	-0.238812
								0.1313	-0.238566
								0.1314	-0.237251
								0.1315	-0.235689
								0.1316	-0.235113
								0.1317	-0.234127
								0.1318	-0.232318
								0.1319	-0.23125
								0.132	-0.229934
								0.1321	-0.228619
								0.1322	-0.227468
								0.1323	-0.226317
								0.1324	-0.224673
								0.1325	-0.224016
								0.1326	-0.222865
								0.1327	-0.221221
								0.1328	-0.221632
								0.1329	-0.218261
								0.133	-0.217521
								0.1331	-0.216371
								0.1332	-0.214562
								0.1333	-0.212836
								0.1334	-0.211767
								0.1335	-0.210452
								0.1336	-0.209959
								0.1337	-0.208643
								0.1338	-0.20741
								0.1339	-0.205602
								0.134	-0.204451
								0.1341	-0.202149
								0.1342	-0.201409
								0.1343	-0.200176
								0.1344	-0.199108
								0.1345	-0.19771
								0.1346	-0.197299
								0.1347	-0.195737
								0.1348	-0.194175
								0.1349	-0.194175
								0.135	-0.191463
								0.1351	-0.190312
								0.1352	-0.189161
								0.1353	-0.18727
								0.1354	-0.186202
								0.1355	-0.185297
								0.1356	-0.183407
								0.1357	-0.183078
								0.1358	-0.180858
								0.1359	-0.180036
								0.136	-0.178557
								0.1361	-0.176584
								0.1362	-0.176255
								0.1363	-0.174282
								0.1364	-0.172885
								0.1365	-0.171898
								0.1366	-0.170912
								0.1367	-0.170007
								0.1368	-0.168856
								0.1369	-0.165568
								0.137	-0.165897
								0.1371	-0.16376
								0.1372	-0.163349
								0.1373	-0.16228
								0.1374	-0.161294
								0.1375	-0.159485
								0.1376	-0.158006
								0.1377	-0.158499
								0.1378	-0.155704
								0.1379	-0.1548
								0.138	-0.153895
								0.1381	-0.152087
								0.1382	-0.1511
								0.1383	-0.150361
								0.1384	-0.148634
								0.1385	-0.148552
								0.1386	-0.146826
								0.1387	-0.145757
								0.1388	-0.144853
								0.1389	-0.143866
								0.139	-0.141482
								0.1391	-0.141154
								0.1392	-0.14066
								0.1393	-0.139016
								0.1394	-0.137865
								0.1395	-0.136715
								0.1396	-0.135893
								0.1397	-0.135235
								0.1398	-0.133673
								0.1399	-0.132687
								0.14	-0.131782
								0.1401	-0.129645
								0.1402	-0.129727
								0.1403	-0.128083
								0.1404	-0.127672
								0.1405	-0.126439
								0.1406	-0.125864
								0.1407	-0.124137
								0.1408	-0.12422
								0.1409	-0.12422
								0.141	-0.122247
								0.1411	-0.122329
								0.1412	-0.12126
								0.1413	-0.119945
								0.1414	-0.119369
								0.1415	-0.117561
								0.1416	-0.117479
								0.1417	-0.115835
								0.1418	-0.115752
								0.1419	-0.114437
								0.142	-0.113697
								0.1421	-0.113862
								0.1422	-0.112218
								0.1423	-0.111642
								0.1424	-0.110327
								0.1425	-0.110163
								0.1426	-0.108765
								0.1427	-0.108518
								0.1428	-0.107203
								0.1429	-0.107285
								0.143	-0.106957
								0.1431	-0.106381
								0.1432	-0.10597
								0.1433	-0.105313
								0.1434	-0.104079
								0.1435	-0.104408
								0.1436	-0.103833
								0.1437	-0.103833
								0.1438	-0.102764
								0.1439	-0.101531
								0.144	-0.10112
								0.1441	-0.101202
								0.1442	-0.100709
								0.1443	-0.099887
								0.1444	-0.0998048
								0.1445	-0.099065
								0.1446	-0.0983251
								0.1447	-0.0983251
								0.1448	-0.0976675
								0.1449	-0.0977497
								0.145	-0.0984896
								0.1451	-0.0960234
								0.1452	-0.095859
								0.1453	-0.0965989
								0.1454	-0.0965989
								0.1455	-0.0960234
								0.1456	-0.095859
								0.1457	-0.095037
								0.1458	-0.0947082
								0.1459	-0.0953658
								0.146	-0.0947082
								0.1461	-0.0947904
								0.1462	-0.0947082
								0.1463	-0.0944615
								0.1464	-0.0948726
								0.1465	-0.0946259
								0.1466	-0.0936395
								0.1467	-0.0945437
								0.1468	-0.0939683
								0.1469	-0.0940505
								0.147	-0.0952014
								0.1471	-0.0948726
								0.1472	-0.0941327
								0.1473	-0.0936395
								0.1474	-0.0939683
								0.1475	-0.0947904
								0.1476	-0.0933929
								0.1477	-0.0947082
								0.1478	-0.0945437
								0.1479	-0.0935573
								0.148	-0.0953658
								0.1481	-0.0949548
								0.1482	-0.0951192
								0.1483	-0.0946259
								0.1484	-0.0953658
								0.1485	-0.0955302
								0.1486	-0.0970099
								0.1487	-0.0974209
								0.1488	-0.0961056
								0.1489	-0.0965166
								0.149	-0.0965166
								0.1491	-0.0979963
								0.1492	-0.0980785
								0.1493	-0.0984896
								0.1494	-0.0989006
								0.1495	-0.0991472
								0.1496	-0.0996404
								0.1497	-0.100627
								0.1498	-0.0999692
								0.1499	-0.100873
								0.15	-0.101038
								0.1501	-0.102189
								0.1502	-0.102764
								0.1503	-0.103668
								0.1504	-0.103504
								0.1505	-0.103586
								0.1506	-0.104079
								0.1507	-0.104573
								0.1508	-0.105395
								0.1509	-0.105395
								0.151	-0.106052
								0.1511	-0.10597
								0.1512	-0.108025
								0.1513	-0.109012
								0.1514	-0.109258
								0.1515	-0.111067
								0.1516	-0.11082
								0.1517	-0.111724
								0.1518	-0.111807
								0.1519	-0.114519
								0.152	-0.114602
								0.1521	-0.114684
								0.1522	-0.115424
								0.1523	-0.115752
								0.1524	-0.116821
								0.1525	-0.11863
								0.1526	-0.118958
								0.1527	-0.119863
								0.1528	-0.120192
								0.1529	-0.120931
								0.153	-0.122493
								0.1531	-0.122658
								0.1532	-0.123315
								0.1533	-0.124302
								0.1534	-0.124466
								0.1535	-0.127672
								0.1536	-0.12759
								0.1537	-0.128823
								0.1538	-0.128905
								0.1539	-0.130549
								0.154	-0.131618
								0.1541	-0.132029
								0.1542	-0.134495
								0.1543	-0.134577
								0.1544	-0.136468
								0.1545	-0.136632
								0.1546	-0.138112
								0.1547	-0.139592
								0.1548	-0.140743
								0.1549	-0.140825
								0.155	-0.142633
								0.1551	-0.143538
								0.1552	-0.144442
								0.1553	-0.145921
								0.1554	-0.146332
								0.1555	-0.148141
								0.1556	-0.149538
								0.1557	-0.150114
								0.1558	-0.151758
								0.1559	-0.15258
								0.156	-0.153484
								0.1561	-0.155539
								0.1562	-0.156772
								0.1563	-0.157677
								0.1564	-0.158828
								0.1565	-0.159814
								0.1566	-0.160636
								0.1567	-0.162609
								0.1568	-0.163678
								0.1569	-0.165322
								0.157	-0.165651
								0.1571	-0.167459
								0.1572	-0.168117
								0.1573	-0.169679
								0.1574	-0.171405
								0.1575	-0.172638
								0.1576	-0.173296
								0.1577	-0.175022
								0.1578	-0.175926
								0.1579	-0.177241
								0.158	-0.178639
								0.1581	-0.18053
								0.1582	-0.181105
								0.1583	-0.182667
								0.1584	-0.183078
								0.1585	-0.185626
								0.1586	-0.185215
								0.1587	-0.187681
								0.1588	-0.18875
								0.1589	-0.189408
								0.159	-0.191792
								0.1591	-0.192367
								0.1592	-0.193518
								0.1593	-0.195409
								0.1594	-0.196559
								0.1595	-0.197792
								0.1596	-0.199601
								0.1597	-0.201081
								0.1598	-0.20256
								0.1599	-0.203054
								0.16	-0.204451
								0.1601	-0.206259
								0.1602	-0.207904
								0.1603	-0.208643
								0.1604	-0.209959
								0.1605	-0.210945
								0.1606	-0.212589
								0.1607	-0.214398
								0.1608	-0.215549
								0.1609	-0.216206
								0.161	-0.21785
								0.1611	-0.219166
								0.1612	-0.220645
								0.1613	-0.221549
								0.1614	-0.22344
								0.1615	-0.22418
								0.1616	-0.225084
								0.1617	-0.226482
								0.1618	-0.227961
								0.1619	-0.22829
								0.162	-0.230921
								0.1621	-0.230428
								0.1622	-0.232318
								0.1623	-0.232976
								0.1624	-0.235031
								0.1625	-0.236511
								0.1626	-0.237004
								0.1627	-0.238319
								0.1628	-0.240128
								0.1629	-0.241196
								0.163	-0.242347
								0.1631	-0.244238
								0.1632	-0.245389
								0.1633	-0.246129
								0.1634	-0.248101
								0.1635	-0.248348
								0.1636	-0.250074
								0.1637	-0.251307
								0.1638	-0.251472
								0.1639	-0.252952
								0.164	-0.25402
								0.1641	-0.254349
								0.1642	-0.254267
								0.1643	-0.256322
								0.1644	-0.257391
								0.1645	-0.259199
								0.1646	-0.259939
								0.1647	-0.261419
								0.1648	-0.261747
								0.1649	-0.262323
								0.165	-0.264131
								0.1651	-0.265282
								0.1652	-0.265858
								0.1653	-0.267009
								0.1654	-0.267913
								0.1655	-0.269557
								0.1656	-0.269886
								0.1657	-0.27079
								0.1658	-0.271941
								0.1659	-0.272516
								0.166	-0.27416
								0.1661	-0.275147
								0.1662	-0.276709
								0.1663	-0.276462
								0.1664	-0.276955
								0.1665	-0.278517
								0.1666	-0.279175
								0.1667	-0.280654
								0.1668	-0.280408
								0.1669	-0.281476
								0.167	-0.282299
								0.1671	-0.282463
								0.1672	-0.283614
								0.1673	-0.2846
								0.1674	-0.285504
								0.1675	-0.286244
								0.1676	-0.285833
								0.1677	-0.286984
								0.1678	-0.288135
								0.1679	-0.288053
								0.168	-0.289039
								0.1681	-0.289615
								0.1682	-0.291177
								0.1683	-0.291341
								0.1684	-0.291341
								0.1685	-0.292327
								0.1686	-0.292492
								0.1687	-0.293807
								0.1688	-0.294383
								0.1689	-0.294136
								0.169	-0.294711
								0.1691	-0.29504
								0.1692	-0.295616
								0.1693	-0.296273
								0.1694	-0.296438
								0.1695	-0.297342
								0.1696	-0.297671
								0.1697	-0.297835
								0.1698	-0.298411
								0.1699	-0.298411
								0.17	-0.298657
								0.1701	-0.298657
								0.1702	-0.300301
								0.1703	-0.299315
								0.1704	-0.29989
								0.1705	-0.299315
								0.1706	-0.299479
								0.1707	-0.300219
								0.1708	-0.300466
								0.1709	-0.301041
								0.171	-0.301781
								0.1711	-0.30211
								0.1712	-0.301534
								0.1713	-0.302192
								0.1714	-0.302028
								0.1715	-0.301617
								0.1716	-0.301699
								0.1717	-0.300466
								0.1718	-0.30211
								0.1719	-0.302028
								0.172	-0.301945
								0.1721	-0.302932
								0.1722	-0.302439
								0.1723	-0.302274
								0.1724	-0.301699
								0.1725	-0.303343
								0.1726	-0.302028
								0.1727	-0.299644
								0.1728	-0.301699
								0.1729	-0.301863
								0.173	-0.301288
								0.1731	-0.30063
								0.1732	-0.300959
								0.1733	-0.299972
								0.1734	-0.30063
								0.1735	-0.300055
								0.1736	-0.299808
								0.1737	-0.298657
								0.1738	-0.299479
								0.1739	-0.299726
								0.174	-0.297835
								0.1741	-0.298986
								0.1742	-0.298328
								0.1743	-0.297589
								0.1744	-0.297342
								0.1745	-0.29652
								0.1746	-0.29652
								0.1747	-0.29652
								0.1748	-0.296766
								0.1749	-0.296273
								0.175	-0.295122
								0.1751	-0.293725
								0.1752	-0.293478
								0.1753	-0.293149
								0.1754	-0.293232
								0.1755	-0.292327
								0.1756	-0.290766
								0.1757	-0.290601
								0.1758	-0.289615
								0.1759	-0.289121
								0.176	-0.289039
								0.1761	-0.289121
								0.1762	-0.287313
								0.1763	-0.286738
								0.1764	-0.286573
								0.1765	-0.286738
								0.1766	-0.285422
								0.1767	-0.283943
								0.1768	-0.282874
								0.1769	-0.282381
								0.177	-0.281805
								0.1771	-0.281065
								0.1772	-0.279915
								0.1773	-0.279915
								0.1774	-0.27975
								0.1775	-0.278517
								0.1776	-0.277531
								0.1777	-0.276544
								0.1778	-0.276133
								0.1779	-0.274818
								0.178	-0.273667
								0.1781	-0.272516
								0.1782	-0.271941
								0.1783	-0.271365
								0.1784	-0.269639
								0.1785	-0.26857
								0.1786	-0.268406
								0.1787	-0.267748
								0.1788	-0.265775
								0.1789	-0.264049
								0.179	-0.264214
								0.1791	-0.263145
								0.1792	-0.262487
								0.1793	-0.261254
								0.1794	-0.259939
								0.1795	-0.258213
								0.1796	-0.257966
								0.1797	-0.256897
								0.1798	-0.256322
								0.1799	-0.254678
								0.18	-0.253527
								0.1801	-0.252212
								0.1802	-0.25139
								0.1803	-0.252047
								0.1804	-0.24843
								0.1805	-0.247608
								0.1806	-0.246622
								0.1807	-0.246129
								0.1808	-0.24432
								0.1809	-0.242923
								0.181	-0.241607
								0.1811	-0.241279
								0.1812	-0.239881
								0.1813	-0.23873
								0.1814	-0.237251
								0.1815	-0.2361
								0.1816	-0.235031
								0.1817	-0.233716
								0.1818	-0.232483
								0.1819	-0.231661
								0.182	-0.23051
								0.1821	-0.228372
								0.1822	-0.226646
								0.1823	-0.226564
								0.1824	-0.224591
								0.1825	-0.224509
								0.1826	-0.222125
								0.1827	-0.221714
								0.1828	-0.219988
								0.1829	-0.219166
								0.183	-0.217604
								0.1831	-0.215877
								0.1832	-0.214644
								0.1833	-0.213658
								0.1834	-0.213247
								0.1835	-0.210699
								0.1836	-0.209383
								0.1837	-0.207164
								0.1838	-0.207246
								0.1839	-0.206013
								0.184	-0.204944
								0.1841	-0.203382
								0.1842	-0.201738
								0.1843	-0.200423
								0.1844	-0.200094
								0.1845	-0.198614
								0.1846	-0.196888
								0.1847	-0.194915
								0.1848	-0.193847
								0.1849	-0.192203
								0.185	-0.189901
								0.1851	-0.19023
								0.1852	-0.188832
								0.1853	-0.187928
								0.1854	-0.186859
								0.1855	-0.184558
								0.1856	-0.184229
								0.1857	-0.182009
								0.1858	-0.180201
								0.1859	-0.180283
								0.186	-0.177241
								0.1861	-0.177077
								0.1862	-0.176337
								0.1863	-0.174775
								0.1864	-0.173296
								0.1865	-0.172556
								0.1866	-0.17124
								0.1867	-0.169514
								0.1868	-0.168692
								0.1869	-0.166884
								0.187	-0.166062
								0.1871	-0.164089
								0.1872	-0.163267
								0.1873	-0.163184
								0.1874	-0.160636
								0.1875	-0.160225
								0.1876	-0.158828
								0.1877	-0.157019
								0.1878	-0.156526
								0.1879	-0.154224
								0.188	-0.153813
								0.1881	-0.15184
								0.1882	-0.150361
								0.1883	-0.150607
								0.1884	-0.149127
								0.1885	-0.148141
								0.1886	-0.146908
								0.1887	-0.14625
								0.1888	-0.145182
								0.1889	-0.143209
								0.189	-0.142387
								0.1891	-0.141154
								0.1892	-0.138852
								0.1893	-0.138687
								0.1894	-0.137701
								0.1895	-0.136879
								0.1896	-0.13581
								0.1897	-0.134577
								0.1898	-0.133426
								0.1899	-0.132111
								0.19	-0.13096
								0.1901	-0.131042
								0.1902	-0.129727
								0.1903	-0.128001
								0.1904	-0.127837
								0.1905	-0.127097
								0.1906	-0.126192
								0.1907	-0.125699
								0.1908	-0.124548
								0.1909	-0.12274
								0.191	-0.123233
								0.1911	-0.120931
								0.1912	-0.120356
								0.1913	-0.118465
								0.1914	-0.117725
								0.1915	-0.117561
								0.1916	-0.117232
								0.1917	-0.116246
								0.1918	-0.115013
								0.1919	-0.115752
								0.192	-0.113944
								0.1921	-0.113369
								0.1922	-0.114026
								0.1923	-0.111478
								0.1924	-0.110327
								0.1925	-0.109916
								0.1926	-0.109587
								0.1927	-0.108518
								0.1928	-0.108436
								0.1929	-0.108025
								0.193	-0.106052
								0.1931	-0.106052
								0.1932	-0.105641
								0.1933	-0.105641
								0.1934	-0.104655
								0.1935	-0.104079
								0.1936	-0.1026
								0.1937	-0.101202
								0.1938	-0.103011
								0.1939	-0.101531
								0.194	-0.101531
								0.1941	-0.100791
								0.1942	-0.100298
								0.1943	-0.100627
								0.1944	-0.0993116
								0.1945	-0.0995582
								0.1946	-0.0992294
								0.1947	-0.0987362
								0.1948	-0.0977497
								0.1949	-0.0975853
								0.195	-0.0980785
								0.1951	-0.0972565
								0.1952	-0.0963522
								0.1953	-0.0955302
								0.1954	-0.0974209
								0.1955	-0.0955302
								0.1956	-0.0956124
								0.1957	-0.0960234
								0.1958	-0.0961878
								0.1959	-0.0946259
								0.196	-0.0960234
								0.1961	-0.0942971
								0.1962	-0.0942149
								0.1963	-0.0945437
								0.1964	-0.0941327
								0.1965	-0.0938039
								0.1966	-0.0942971
								0.1967	-0.0939683
								0.1968	-0.0932285
								0.1969	-0.0936395
								0.197	-0.0945437
								0.1971	-0.0944615
								0.1972	-0.0938039
								0.1973	-0.0941327
								0.1974	-0.0939683
								0.1975	-0.0933107
								0.1976	-0.0949548
								0.1977	-0.0945437
								0.1978	-0.0943793
								0.1979	-0.0951192
								0.198	-0.0956124
								0.1981	-0.0945437
								0.1982	-0.0951192
								0.1983	-0.0948726
								0.1984	-0.09627
								0.1985	-0.0955302
								0.1986	-0.0970099
								0.1987	-0.0969277
								0.1988	-0.0968455
								0.1989	-0.0965166
								0.199	-0.0970921
								0.1991	-0.0982429
								0.1992	-0.0979963
								0.1993	-0.098654
								0.1994	-0.0989006
								0.1995	-0.0995582
								0.1996	-0.0993116
								0.1997	-0.0999692
								0.1998	-0.100791
[truncated: 502 more rows]

## Sheet: Figure3
Figure 3b	Potential (V)	ΔI/I of ROI1	ΔI/I of ROI2	ΔI/I of ROI3		Figure 3c	Potential (V)	Current from single MoS2 nanosheet	Current recorded by WorkStation (A)
	0	-5.56207e-06	2.09005e-06	-1.31494e-06			0	0.0104156	0.283
	-0.001	-2.52682e-05	8.94768e-06	-5.75275e-06			-0.001	0.0104857	0.281
	-0.002	-5.74536e-05	1.92723e-05	-1.19419e-05			-0.002	0.0105623	0.278
	-0.003	-9.82745e-05	3.07926e-05	-1.68521e-05			-0.003	0.0106391	0.276
	-0.004	-0.000148365	4.53647e-05	-1.93338e-05			-0.004	0.0107062	0.274
	-0.005	-0.000202833	6.66524e-05	-2.11407e-05			-0.005	0.0107521	0.272
	-0.006	-0.000255613	9.41916e-05	-2.50984e-05			-0.006	0.0107648	0.27
	-0.007	-0.000307414	0.000121997	-3.1217e-05			-0.007	0.0107347	0.268
	-0.008	-0.000360655	0.000146022	-3.73373e-05			-0.008	0.0106567	0.266
	-0.009	-0.000411587	0.000166949	-4.29943e-05			-0.009	0.0105325	0.264
	-0.01	-0.000456115	0.00018444	-4.95545e-05			-0.01	0.0103704	0.263
	-0.011	-0.000500756	0.000199312	-5.74626e-05			-0.011	0.0101828	0.261
	-0.012	-0.00055504	0.000217793	-6.60386e-05			-0.012	0.00998164	0.259
	-0.013	-0.000618485	0.000247713	-7.45305e-05			-0.013	0.00977608	0.258
	-0.014	-0.000686761	0.000287163	-8.32899e-05			-0.014	0.00957196	0.256
	-0.015	-0.000758932	0.000328374	-9.26338e-05			-0.015	0.00937346	0.254
	-0.016	-0.000832991	0.000368412	-0.000101579			-0.016	0.00918448	0.253
	-0.017	-0.000909684	0.000405933	-0.000109542			-0.017	0.00900883	0.251
	-0.018	-0.000992161	0.000441014	-0.000117176			-0.018	0.0088486	0.249
	-0.019	-0.0010775	0.000470021	-0.000126176			-0.019	0.00870211	0.248
	-0.02	-0.00116448	0.000487345	-0.000137496			-0.02	0.00856318	0.246
	-0.021	-0.00125372	0.000495522	-0.000150963			-0.021	0.00842408	0.245
	-0.022	-0.00134443	0.000499218	-0.000166307			-0.022	0.00827982	0.243
	-0.023	-0.00143936	0.000500269	-0.000183356			-0.023	0.008129	0.241
	-0.024	-0.00153688	0.000499738	-0.000202			-0.024	0.00797201	0.24
	-0.025	-0.00163213	0.000498329	-0.000221678			-0.025	0.00781056	0.238
	-0.026	-0.00172094	0.00049854	-0.000242029			-0.026	0.00764871	0.237
	-0.027	-0.00180184	0.000503331	-0.000261483			-0.027	0.00749228	0.235
	-0.028	-0.00187774	0.000513212	-0.000278019			-0.028	0.00734528	0.234
	-0.029	-0.00195247	0.000529894	-0.000292037			-0.029	0.00720628	0.232
	-0.03	-0.00203292	0.00055216	-0.000304163			-0.03	0.00707022	0.231
	-0.031	-0.00212478	0.000573197	-0.000314332			-0.031	0.00693418	0.229
	-0.032	-0.00222616	0.000592509	-0.000322219			-0.032	0.00680046	0.228
	-0.033	-0.00232932	0.000613349	-0.000327946			-0.033	0.00667459	0.226
	-0.034	-0.0024326	0.000632487	-0.000332228			-0.034	0.00656149	0.225
	-0.035	-0.0025389	0.000647144	-0.000335863			-0.035	0.00646245	0.223
	-0.036	-0.00264323	0.000660811	-0.000339715			-0.036	0.00637354	0.222
	-0.037	-0.00274182	0.000677172	-0.000342997			-0.037	0.00628596	0.22
	-0.038	-0.00283933	0.000697817	-0.000346159			-0.038	0.00618999	0.219
	-0.039	-0.00293614	0.000719624	-0.000351957			-0.039	0.00608067	0.218
	-0.04	-0.00302859	0.000739154	-0.000360225			-0.04	0.00596042	0.216
	-0.041	-0.00311828	0.000760552	-0.00036859			-0.041	0.00583683	0.215
	-0.042	-0.00320799	0.000783557	-0.000375698			-0.042	0.0057177	0.213
	-0.043	-0.00329852	0.000801561	-0.00038193			-0.043	0.00560863	0.212
	-0.044	-0.00338671	0.000814388	-0.000387847			-0.044	0.00551366	0.21
	-0.045	-0.0034671	0.000828259	-0.000392306			-0.045	0.00543458	0.209
	-0.046	-0.00354053	0.00084172	-0.000394368			-0.046	0.00536876	0.207
	-0.047	-0.0036115	0.000845008	-0.000394344			-0.047	0.00530997	0.206
	-0.048	-0.00367975	0.000835702	-0.0003928			-0.048	0.00525254	0.204
	-0.049	-0.00374424	0.000817019	-0.000389876			-0.049	0.00519466	0.203
	-0.05	-0.00380444	0.000793733	-0.000386043			-0.05	0.0051382	0.201
	-0.051	-0.0038605	0.000770821	-0.000382107			-0.051	0.00508698	0.2
	-0.052	-0.00391626	0.000748905	-0.000378483			-0.052	0.00504484	0.198
	-0.053	-0.00397226	0.000729291	-0.000375997			-0.053	0.00501566	0.197
	-0.054	-0.00402525	0.0007139	-0.000374842			-0.054	0.00500398	0.195
	-0.055	-0.00407601	0.000701985	-0.000373678			-0.055	0.005014	0.194
	-0.056	-0.00412634	0.000695565	-0.000370855			-0.056	0.00504739	0.192
	-0.057	-0.00417647	0.000697192	-0.000366031			-0.057	0.00510042	0.191
	-0.058	-0.00422599	0.000706897	-0.000360767			-0.058	0.0051634	0.189
	-0.059	-0.00426742	0.000723648	-0.00035588			-0.059	0.00522458	0.188
	-0.06	-0.00429964	0.000744258	-0.000350511			-0.06	0.00527506	0.186
	-0.061	-0.00433182	0.000769783	-0.000345336			-0.061	0.00531028	0.184
	-0.062	-0.00436286	0.00079986	-0.000341327			-0.062	0.00532832	0.183
	-0.063	-0.00439001	0.000826023	-0.000337621			-0.063	0.00532799	0.181
	-0.064	-0.00441744	0.000847023	-0.000333874			-0.064	0.00530813	0.179
	-0.065	-0.00444777	0.00087065	-0.000329339			-0.065	0.00526831	0.178
	-0.066	-0.00447782	0.000900559	-0.000322828			-0.066	0.00521008	0.176
	-0.067	-0.0045001	0.000938277	-0.000314426			-0.067	0.00513736	0.174
	-0.068	-0.00451051	0.000984721	-0.000304771			-0.068	0.00505631	0.172
	-0.069	-0.00451094	0.00103743	-0.000295061			-0.069	0.00497412	0.171
	-0.07	-0.00450478	0.00109296	-0.000286608			-0.07	0.00489647	0.169
	-0.071	-0.00449385	0.00114143	-0.000279453			-0.071	0.00482624	0.167
	-0.072	-0.00447994	0.00117311	-0.000272194			-0.072	0.00476411	0.165
	-0.073	-0.00446454	0.00119164	-0.000263888			-0.073	0.0047088	0.163
	-0.074	-0.00445108	0.00120656	-0.00025596			-0.074	0.00465708	0.161
	-0.075	-0.0044397	0.00122025	-0.000251138			-0.075	0.00460412	0.16
	-0.076	-0.00442861	0.00122888	-0.00024917			-0.076	0.00454473	0.157
	-0.077	-0.00442056	0.00123439	-0.000246787			-0.077	0.00447474	0.156
	-0.078	-0.00441223	0.00124183	-0.000243032			-0.078	0.00439208	0.153
	-0.079	-0.0044036	0.00124889	-0.000239556			-0.079	0.0042988	0.151
	-0.08	-0.00440311	0.00125169	-0.00023728			-0.08	0.00420193	0.149
	-0.081	-0.00441222	0.00125092	-0.000236264			-0.081	0.00411192	0.147
	-0.082	-0.00443019	0.00125019	-0.000235947			-0.082	0.0040396	0.145
	-0.083	-0.00445831	0.00125264	-0.000236785			-0.083	0.00399095	0.143
	-0.084	-0.00449558	0.00125344	-0.000240337			-0.084	0.00396334	0.14
	-0.085	-0.00453827	0.00124802	-0.000245627			-0.085	0.00394782	0.138
	-0.086	-0.004583	0.00124191	-0.000249302			-0.086	0.00393436	0.136
	-0.087	-0.00463068	0.00123664	-0.000250051			-0.087	0.00391339	0.133
	-0.088	-0.00468453	0.0012232	-0.000249727			-0.088	0.00387589	0.131
	-0.089	-0.00474137	0.00119854	-0.00025018			-0.089	0.00381603	0.128
	-0.09	-0.00479267	0.0011719	-0.000251964			-0.09	0.003734	0.125
	-0.091	-0.00483883	0.00115036	-0.000254076			-0.091	0.00363534	0.123
	-0.092	-0.00488912	0.00113144	-0.00025536			-0.092	0.00352745	0.12
	-0.093	-0.00494984	0.00111081	-0.000255775			-0.093	0.00341641	0.118
	-0.094	-0.00501657	0.00109059	-0.000256169			-0.094	0.00330551	0.115
	-0.095	-0.00508534	0.00107584	-0.000257293			-0.095	0.00319367	0.112
	-0.096	-0.00516264	0.00106388	-0.000258264			-0.096	0.00307449	0.109
	-0.097	-0.00524635	0.00105404	-0.000258209			-0.097	0.0029386	0.106
	-0.098	-0.00532691	0.00105412	-0.000258184			-0.098	0.00277987	0.102
	-0.099	-0.00540249	0.00106318	-0.000259161			-0.099	0.00260018	0.0998
	-0.1	-0.00547278	0.00107411	-0.000260805			-0.1	0.00240883	0.0961
	-0.101	-0.00553426	0.00108567	-0.000263575			-0.101	0.00221881	0.0933
	-0.102	-0.00558702	0.00110021	-0.000268008			-0.102	0.00204206	0.0895
	-0.103	-0.00563387	0.00112054	-0.000272486			-0.103	0.00188459	0.0864
	-0.104	-0.00567852	0.00114921	-0.000275672			-0.104	0.00174502	0.0824
	-0.105	-0.00572362	0.00118188	-0.000277348			-0.105	0.001617	0.0793
	-0.106	-0.00576112	0.00121195	-0.000277172			-0.106	0.00149218	0.075
	-0.107	-0.0057889	0.001239	-0.000276557			-0.107	0.00136208	0.0717
	-0.108	-0.00581649	0.00126116	-0.000276373			-0.108	0.00121931	0.0673
	-0.109	-0.00584816	0.00127609	-0.000275822			-0.109	0.00106086	0.0638
	-0.11	-0.00587957	0.00128401	-0.000274026			-0.11	0.00089069	0.0592
	-0.111	-0.00590946	0.0012872	-0.000270088			-0.111	0.000716617	0.0555
	-0.112	-0.00594554	0.00128697	-0.000265026			-0.112	0.000543306	0.0507
	-0.113	-0.00598737	0.00128288	-0.000260636			-0.113	0.000369416	0.047
	-0.114	-0.00602748	0.00127673	-0.000257924			-0.114	0.000191174	0.0418
	-0.115	-0.006063	0.00126705	-0.000256784			-0.115	7.9902e-06	0.038
	-0.116	-0.00609455	0.0012529	-0.000255873			-0.116	-0.000174054	0.0326
	-0.117	-0.00612589	0.00124017	-0.000254548			-0.117	-0.000344499	0.0284
	-0.118	-0.00616415	0.00123627	-0.00025294			-0.118	-0.000494681	0.0229
	-0.119	-0.00621087	0.00124152	-0.000251134			-0.119	-0.000620332	0.0184
	-0.12	-0.00625862	0.00124747	-0.000250056			-0.12	-0.000720292	0.0127
	-0.121	-0.00630393	0.00124895	-0.000250155			-0.121	-0.000795659	0.00811
	-0.122	-0.0063491	0.00124193	-0.000250152			-0.122	-0.000849245	0.00189
	-0.123	-0.00639723	0.00122057	-0.000249856			-0.123	-0.000884634	-0.00288
	-0.124	-0.00645442	0.00118572	-0.000249928			-0.124	-0.000905504	-0.00935
	-0.125	-0.00652137	0.0011416	-0.000250934			-0.125	-0.000914399	-0.0144
	-0.126	-0.0065905	0.00109603	-0.000254191			-0.126	-0.000911235	-0.0209
	-0.127	-0.00665661	0.0010547	-0.000259793			-0.127	-0.000893425	-0.0263
	-0.128	-0.00671941	0.00101361	-0.000266561			-0.128	-0.000858005	-0.0332
	-0.129	-0.00678422	0.000966602	-0.000272985			-0.129	-0.000805176	-0.0387
	-0.13	-0.00685287	0.000914569	-0.000278575			-0.13	-0.000741596	-0.046
	-0.131	-0.0069185	0.000864235	-0.000284857			-0.131	-0.000680198	-0.0517
	-0.132	-0.00697621	0.000820675	-0.000292926			-0.132	-0.000635807	-0.0592
	-0.133	-0.00703094	0.000784181	-0.000302015			-0.133	-0.000620313	-0.0653
	-0.134	-0.00709137	0.000750359	-0.000310199			-0.134	-0.000641099	-0.073
	-0.135	-0.00715685	0.000718623	-0.000316432			-0.135	-0.000700915	-0.0794
	-0.136	-0.00722536	0.000689887	-0.000321141			-0.136	-0.000797735	-0.0875
	-0.137	-0.00729553	0.000660027	-0.000326264			-0.137	-0.000926858	-0.094
	-0.138	-0.00736077	0.000626786	-0.000333913			-0.138	-0.0010839	-0.103
	-0.139	-0.00741973	0.000594555	-0.000342462			-0.139	-0.00126567	-0.109
	-0.14	-0.0074776	0.000567373	-0.000350015			-0.14	-0.0014685	-0.118
	-0.141	-0.00754065	0.000541695	-0.000357779			-0.141	-0.00168606	-0.125
	-0.142	-0.00761155	0.000513561	-0.000366164			-0.142	-0.00190971	-0.134
	-0.143	-0.00768796	0.000483551	-0.000374613			-0.143	-0.00213042	-0.141
	-0.144	-0.00776771	0.000455584	-0.000382799			-0.144	-0.00233971	-0.151
	-0.145	-0.00784976	0.000430812	-0.000390526			-0.145	-0.00252975	-0.158
	-0.146	-0.00793194	0.00040275	-0.000397949			-0.146	-0.00269386	-0.168
	-0.147	-0.00801567	0.000368888	-0.000404926			-0.147	-0.00282793	-0.176
	-0.148	-0.00810661	0.000333491	-0.000411558			-0.148	-0.00293172	-0.186
	-0.149	-0.0082034	0.000296147	-0.000416605			-0.149	-0.00300796	-0.194
	-0.15	-0.00830427	0.000253864	-0.000418699			-0.15	-0.00305935	-0.204
	-0.151	-0.00841358	0.000206758	-0.000419197			-0.151	-0.00308837	-0.212
	-0.152	-0.00852961	0.000153623	-0.000419709			-0.152	-0.00310153	-0.223
	-0.153	-0.00864664	9.23112e-05	-0.000420966			-0.153	-0.00311161	-0.232
	-0.154	-0.00876528	2.57324e-05	-0.000422863			-0.154	-0.00313359	-0.243
	-0.155	-0.00888885	-3.72481e-05	-0.000424221			-0.155	-0.00317907	-0.252
	-0.156	-0.00901742	-9.16952e-05	-0.000423283			-0.156	-0.00325384	-0.263
	-0.157	-0.00915307	-0.000144476	-0.000419911			-0.157	-0.00335801	-0.272
	-0.158	-0.00929754	-0.000203839	-0.000416692			-0.158	-0.00348797	-0.283
	-0.159	-0.00944441	-0.000268977	-0.000414699			-0.159	-0.003639	-0.293
	-0.16	-0.0095884	-0.000333915	-0.000412379			-0.16	-0.00380556	-0.304
	-0.161	-0.00973148	-0.000395204	-0.000408806			-0.161	-0.00398072	-0.314
	-0.162	-0.00987611	-0.000452451	-0.000404316			-0.162	-0.00415876	-0.326
	-0.163	-0.0100224	-0.000507885	-0.000399082			-0.163	-0.00433864	-0.335
	-0.164	-0.010168	-0.000564458	-0.000393331			-0.164	-0.00452408	-0.348
	-0.165	-0.010316	-0.000623667	-0.00038735			-0.165	-0.00472049	-0.358
	-0.166	-0.0104742	-0.000687696	-0.000381193			-0.166	-0.00493098	-0.37
	-0.167	-0.0106423	-0.000750833	-0.000375132			-0.167	-0.00515469	-0.381
	-0.168	-0.0108154	-0.000805799	-0.000368651			-0.168	-0.0053883	-0.393
	-0.169	-0.010993	-0.000860058	-0.00036198			-0.169	-0.00562832	-0.404
	-0.17	-0.0111737	-0.000920233	-0.000355424			-0.17	-0.00587197	-0.417
	-0.171	-0.0113525	-0.000984241	-0.000347348			-0.171	-0.00611687	-0.427
	-0.172	-0.0115298	-0.00105416	-0.000337054			-0.172	-0.00635983	-0.44
	-0.173	-0.0117073	-0.00113097	-0.000326439			-0.173	-0.0065955	-0.451
	-0.174	-0.0118869	-0.00120942	-0.000317742			-0.174	-0.0068175	-0.464
	-0.175	-0.0120719	-0.00128727	-0.00031086			-0.175	-0.00702197	-0.475
	-0.176	-0.0122577	-0.00136716	-0.000304641			-0.176	-0.00721136	-0.489
	-0.177	-0.0124428	-0.00145242	-0.000299247			-0.177	-0.00739434	-0.5
	-0.178	-0.0126354	-0.00154485	-0.000295			-0.178	-0.00758158	-0.513
	-0.179	-0.0128345	-0.00164253	-0.000290723			-0.179	-0.00778158	-0.525
	-0.18	-0.0130351	-0.00174185	-0.000286659			-0.18	-0.0079992	-0.538
	-0.181	-0.0132345	-0.00184007	-0.000284666			-0.181	-0.00823451	-0.55
	-0.182	-0.0134323	-0.00194005	-0.000283576			-0.182	-0.00848266	-0.563
	-0.183	-0.013634	-0.00204954	-0.000280915			-0.183	-0.0087363	-0.575
	-0.184	-0.0138399	-0.00217083	-0.000276578			-0.184	-0.0089894	-0.589
	-0.185	-0.014048	-0.00230268	-0.000271502			-0.185	-0.00923956	-0.6
	-0.186	-0.0142606	-0.00244346	-0.000267084			-0.186	-0.00948892	-0.614
	-0.187	-0.014474	-0.00258639	-0.000265015			-0.187	-0.00974268	-0.626
	-0.188	-0.014681	-0.00272478	-0.000264877			-0.188	-0.0100056	-0.64
	-0.189	-0.014882	-0.00285592	-0.000266474			-0.189	-0.0102805	-0.652
	-0.19	-0.0150844	-0.00298387	-0.000269912			-0.19	-0.0105703	-0.666
	-0.191	-0.0152901	-0.00311812	-0.000272732			-0.191	-0.0108782	-0.678
	-0.192	-0.0154947	-0.00326099	-0.000273852			-0.192	-0.0112058	-0.692
	-0.193	-0.0156968	-0.00340811	-0.00027484			-0.193	-0.0115526	-0.704
	-0.194	-0.0158966	-0.00355334	-0.000277283			-0.194	-0.0119154	-0.718
	-0.195	-0.016097	-0.00369683	-0.000281265			-0.195	-0.0122891	-0.73
	-0.196	-0.0163065	-0.00384355	-0.000286353			-0.196	-0.0126678	-0.744
	-0.197	-0.0165296	-0.00399269	-0.000292974			-0.197	-0.013044	-0.755
	-0.198	-0.0167657	-0.00414528	-0.000301854			-0.198	-0.0134099	-0.769
	-0.199	-0.0170113	-0.00430393	-0.000312761			-0.199	-0.0137602	-0.781
	-0.2	-0.0172598	-0.00446697	-0.000324412			-0.2	-0.0140933	-0.794
	-0.201	-0.0175138	-0.00463564	-0.000337336			-0.201	-0.0144127	-0.806
	-0.202	-0.017779	-0.00481506	-0.000353525			-0.202	-0.0147261	-0.819
	-0.203	-0.0180495	-0.00500904	-0.00037361			-0.203	-0.0150451	-0.83
	-0.204	-0.0183218	-0.00521638	-0.000395816			-0.204	-0.0153809	-0.844
	-0.205	-0.0185987	-0.00543176	-0.000417399			-0.205	-0.0157382	-0.855
	-0.206	-0.0188791	-0.00565242	-0.000437683			-0.206	-0.0161135	-0.868
	-0.207	-0.0191621	-0.00588006	-0.000457839			-0.207	-0.0164999	-0.879
	-0.208	-0.0194518	-0.00611306	-0.000477691			-0.208	-0.0168912	-0.892
	-0.209	-0.0197497	-0.00634561	-0.000496882			-0.209	-0.0172842	-0.903
	-0.21	-0.0200511	-0.006578	-0.000516211			-0.21	-0.017678	-0.916
	-0.211	-0.0203535	-0.00680845	-0.000535117			-0.211	-0.018073	-0.926
	-0.212	-0.0206603	-0.00703303	-0.000553581			-0.212	-0.018472	-0.939
	-0.213	-0.0209745	-0.00725592	-0.000573055			-0.213	-0.0188778	-0.949
	-0.214	-0.0212913	-0.00747556	-0.000593295			-0.214	-0.0192908	-0.962
	-0.215	-0.0216023	-0.00768732	-0.000613091			-0.215	-0.0197099	-0.972
	-0.216	-0.0219065	-0.00789728	-0.000632504			-0.216	-0.0201331	-0.983
	-0.217	-0.0222055	-0.0081091	-0.000651822			-0.217	-0.0205569	-0.993
	-0.218	-0.0225004	-0.00831722	-0.000670481			-0.218	-0.0209734	-1.01
	-0.219	-0.0227966	-0.00852094	-0.000688308			-0.219	-0.0213722	-1.01
	-0.22	-0.023098	-0.00872271	-0.000705901			-0.22	-0.0217471	-1.03
	-0.221	-0.0234001	-0.00892034	-0.000724131			-0.221	-0.0220985	-1.03
	-0.222	-0.0236958	-0.00911699	-0.000743697			-0.222	-0.0224305	-1.05
	-0.223	-0.0239829	-0.00932106	-0.000764483			-0.223	-0.0227463	-1.05
	-0.224	-0.0242628	-0.00953206	-0.000786183			-0.224	-0.0230473	-1.06
	-0.225	-0.0245396	-0.00974299	-0.000809803			-0.225	-0.0233345	-1.07
	-0.226	-0.024817	-0.00994851	-0.000835718			-0.226	-0.023609	-1.08
	-0.227	-0.0250922	-0.0101481	-0.000862093			-0.227	-0.0238714	-1.09
	-0.228	-0.025363	-0.0103456	-0.000887635			-0.228	-0.0241231	-1.1
	-0.229	-0.0256357	-0.0105434	-0.000911271			-0.229	-0.0243657	-1.11
	-0.23	-0.0259194	-0.0107476	-0.000932436			-0.23	-0.0245984	-1.12
	-0.231	-0.0262133	-0.010963	-0.000952378			-0.231	-0.0248173	-1.12
	-0.232	-0.0265175	-0.0111843	-0.000972143			-0.232	-0.0250177	-1.13
	-0.233	-0.0268327	-0.0114064	-0.000991781			-0.233	-0.0251951	-1.14
	-0.234	-0.0271506	-0.0116306	-0.00101058			-0.234	-0.0253476	-1.15
	-0.235	-0.027467	-0.011855	-0.00102785			-0.235	-0.0254777	-1.15
	-0.236	-0.0277848	-0.0120765	-0.00104372			-0.236	-0.0255925	-1.16
	-0.237	-0.0281038	-0.0122956	-0.00105907			-0.237	-0.0257025	-1.16
	-0.238	-0.0284193	-0.0125123	-0.00107322			-0.238	-0.0258181	-1.17
	-0.239	-0.0287316	-0.0127257	-0.00108486			-0.239	-0.0259446	-1.18
	-0.24	-0.0290461	-0.0129356	-0.0010945			-0.24	-0.0260802	-1.18
	-0.241	-0.0293609	-0.0131416	-0.00110352			-0.241	-0.026217	-1.19
	-0.242	-0.029671	-0.013342	-0.00111365			-0.242	-0.026346	-1.19
	-0.243	-0.0299775	-0.0135353	-0.00112539			-0.243	-0.0264618	-1.19
	-0.244	-0.0302779	-0.0137244	-0.00113822			-0.244	-0.0265651	-1.2
	-0.245	-0.0305679	-0.0139109	-0.00115164			-0.245	-0.0266629	-1.2
	-0.246	-0.0308511	-0.0140979	-0.00116534			-0.246	-0.0267651	-1.21
	-0.247	-0.0311334	-0.014289	-0.00117932			-0.247	-0.0268802	-1.21
	-0.248	-0.0314204	-0.0144808	-0.00119323			-0.248	-0.0270084	-1.21
	-0.249	-0.0317149	-0.0146732	-0.00120695			-0.249	-0.0271413	-1.21
	-0.25	-0.0320138	-0.0148711	-0.00122041			-0.25	-0.0272664	-1.22
	-0.251	-0.0323145	-0.0150718	-0.00123299			-0.251	-0.0273737	-1.22
	-0.252	-0.0326141	-0.0152699	-0.00124503			-0.252	-0.0274598	-1.22
	-0.253	-0.0329085	-0.0154698	-0.00125824			-0.253	-0.0275287	-1.22
	-0.254	-0.0331952	-0.0156755	-0.00127218			-0.254	-0.0275892	-1.22
	-0.255	-0.0334741	-0.0158873	-0.00128568			-0.255	-0.0276496	-1.22
	-0.256	-0.0337496	-0.0161071	-0.00130082			-0.256	-0.0277137	-1.22
	-0.257	-0.0340266	-0.0163352	-0.00131766			-0.257	-0.0277798	-1.22
	-0.258	-0.0343024	-0.0165679	-0.00133357			-0.258	-0.0278436	-1.22
	-0.259	-0.0345736	-0.0168035	-0.00134883			-0.259	-0.0278997	-1.22
	-0.26	-0.0348459	-0.017044	-0.0013647			-0.26	-0.0279437	-1.22
	-0.261	-0.0351238	-0.0172895	-0.00138053			-0.261	-0.0279729	-1.22
	-0.262	-0.0354011	-0.0175378	-0.00139471			-0.262	-0.0279857	-1.22
	-0.263	-0.0356795	-0.0177849	-0.00140789			-0.263	-0.0279819	-1.21
	-0.264	-0.0359637	-0.0180266	-0.00142327			-0.264	-0.027962	-1.21
	-0.265	-0.0362489	-0.0182679	-0.0014411			-0.265	-0.0279272	-1.21
	-0.266	-0.0365342	-0.0185155	-0.00145892			-0.266	-0.0278812	-1.21
	-0.267	-0.0368257	-0.0187641	-0.00147491			-0.267	-0.0278295	-1.2
	-0.268	-0.0371272	-0.0190069	-0.00148902			-0.268	-0.0277782	-1.2
	-0.269	-0.0374337	-0.0192439	-0.00150332			-0.269	-0.0277327	-1.2
	-0.27	-0.0377414	-0.0194747	-0.00151854			-0.27	-0.0276951	-1.19
	-0.271	-0.0380484	-0.0197017	-0.00153353			-0.271	-0.0276611	-1.19
	-0.272	-0.0383559	-0.0199279	-0.00154873			-0.272	-0.0276204	-1.19
	-0.273	-0.0386682	-0.0201454	-0.00156522			-0.273	-0.027561	-1.18
	-0.274	-0.0389814	-0.0203479	-0.00158232			-0.274	-0.0274764	-1.18
	-0.275	-0.0392882	-0.0205394	-0.00159902			-0.275	-0.0273676	-1.17
	-0.276	-0.0395874	-0.020726	-0.00161562			-0.276	-0.0272407	-1.17
	-0.277	-0.0398848	-0.0209069	-0.00163253			-0.277	-0.0271037	-1.16
	-0.278	-0.0401797	-0.0210745	-0.00164932			-0.278	-0.0269645	-1.16
	-0.279	-0.040466	-0.0212275	-0.00166633			-0.279	-0.0268299	-1.15
	-0.28	-0.0407389	-0.0213767	-0.00168439			-0.28	-0.0267063	-1.15
	-0.281	-0.0409922	-0.0215256	-0.00170242			-0.281	-0.0266004	-1.14
	-0.282	-0.0412278	-0.021669	-0.00171956			-0.282	-0.0265164	-1.14
	-0.283	-0.0414526	-0.0218078	-0.00173674			-0.283	-0.0264525	-1.13
	-0.284	-0.0416706	-0.0219482	-0.00175322			-0.284	-0.0264033	-1.12
	-0.285	-0.0418828	-0.0220934	-0.0017679			-0.285	-0.0263653	-1.12
	-0.286	-0.0420846	-0.0222404	-0.00178271			-0.286	-0.0263414	-1.11
	-0.287	-0.0422735	-0.0223862	-0.00179877			-0.287	-0.0263388	-1.11
	-0.288	-0.0424535	-0.0225302	-0.00181529			-0.288	-0.0263628	-1.1
	-0.289	-0.0426277	-0.0226705	-0.00183231			-0.289	-0.0264113	-1.09
	-0.29	-0.0427963	-0.0228054	-0.00185018			-0.29	-0.0264748	-1.09
	-0.291	-0.0429595	-0.0229347	-0.00186884			-0.291	-0.02654	-1.08
	-0.292	-0.0431183	-0.0230622	-0.00188766			-0.292	-0.0265943	-1.08
	-0.293	-0.0432797	-0.0231944	-0.00190753			-0.293	-0.0266291	-1.07
	-0.294	-0.0434487	-0.0233325	-0.00193019			-0.294	-0.0266414	-1.06
	-0.295	-0.0436174	-0.0234709	-0.00195567			-0.295	-0.0266325	-1.06
	-0.296	-0.0437788	-0.0236038	-0.00198235			-0.296	-0.0266076	-1.05
	-0.297	-0.0439331	-0.0237344	-0.00200895			-0.297	-0.0265718	-1.04
	-0.298	-0.0440806	-0.0238671	-0.00203582			-0.298	-0.0265283	-1.04
	-0.299	-0.0442238	-0.0239985	-0.00206416			-0.299	-0.0264764	-1.03
	-0.3	-0.0443693	-0.0241288	-0.00209483			-0.3	-0.0264133	-1.02
	-0.301	-0.0445217	-0.0242586	-0.00212833			-0.301	-0.0263363	-1.02
	-0.302	-0.0446846	-0.0243854	-0.00216404			-0.302	-0.0262436	-1.01
	-0.303	-0.0448587	-0.0245109	-0.00220019			-0.303	-0.0261339	-1
	-0.304	-0.0450436	-0.0246361	-0.00223555			-0.304	-0.0260067	-0.999
	-0.305	-0.0452346	-0.0247608	-0.00226894			-0.305	-0.0258638	-0.992
	-0.306	-0.045422	-0.0248877	-0.00229912			-0.306	-0.0257108	-0.987
	-0.307	-0.0456013	-0.025017	-0.00232657			-0.307	-0.025556	-0.98
	-0.308	-0.0457743	-0.0251425	-0.00235262			-0.308	-0.0254076	-0.974
	-0.309	-0.0459451	-0.0252611	-0.0023779			-0.309	-0.0252726	-0.968
	-0.31	-0.0461167	-0.0253754	-0.00240296			-0.31	-0.0251562	-0.962
	-0.311	-0.0462867	-0.0254868	-0.00242852			-0.311	-0.0250599	-0.956
	-0.312	-0.0464504	-0.0255931	-0.00245446			-0.312	-0.0249806	-0.951
	-0.313	-0.0466051	-0.0256971	-0.00248056			-0.313	-0.0249126	-0.944
	-0.314	-0.0467469	-0.0258017	-0.00250645			-0.314	-0.0248498	-0.939
	-0.315	-0.0468775	-0.0259054	-0.00253073			-0.315	-0.0247866	-0.933
	-0.316	-0.0470013	-0.0260067	-0.00255219			-0.316	-0.0247198	-0.928
	-0.317	-0.0471188	-0.0260983	-0.00257084			-0.317	-0.0246493	-0.922
	-0.318	-0.0472342	-0.0261774	-0.00258851			-0.318	-0.0245777	-0.917
	-0.319	-0.0473486	-0.0262528	-0.00260672			-0.319	-0.0245077	-0.911
	-0.32	-0.0474628	-0.0263292	-0.00262534			-0.32	-0.0244396	-0.906
	-0.321	-0.0475822	-0.0264057	-0.00264434			-0.321	-0.0243705	-0.9
	-0.322	-0.0477083	-0.0264802	-0.00266319			-0.322	-0.0242985	-0.895
	-0.323	-0.047838	-0.0265508	-0.00268223			-0.323	-0.024223	-0.89
	-0.324	-0.0479708	-0.0266151	-0.00270296			-0.324	-0.0241439	-0.885
	-0.325	-0.0481091	-0.0266764	-0.00272472			-0.325	-0.0240607	-0.88
	-0.326	-0.0482547	-0.0267444	-0.00274576			-0.326	-0.0239723	-0.875
	-0.327	-0.0484067	-0.0268179	-0.00276561			-0.327	-0.0238774	-0.87
	-0.328	-0.0485556	-0.0268877	-0.0027851			-0.328	-0.0237743	-0.865
	-0.329	-0.0486977	-0.0269503	-0.00280543			-0.329	-0.0236637	-0.86
	-0.33	-0.048839	-0.0270083	-0.00282708			-0.33	-0.0235487	-0.856
	-0.331	-0.048979	-0.0270704	-0.00284854			-0.331	-0.0234322	-0.851
	-0.332	-0.0491184	-0.0271391	-0.00286931			-0.332	-0.0233161	-0.847
	-0.333	-0.0492632	-0.0272061	-0.00289173			-0.333	-0.0232027	-0.842
	-0.334	-0.0494127	-0.0272706	-0.00291614			-0.334	-0.0230951	-0.838
	-0.335	-0.049564	-0.0273368	-0.00294066			-0.335	-0.0229945	-0.833
	-0.336	-0.0497188	-0.0274032	-0.00296506			-0.336	-0.0229006	-0.829
	-0.337	-0.0498756	-0.0274688	-0.00298971			-0.337	-0.0228125	-0.825
	-0.338	-0.0500287	-0.0275354	-0.00301401			-0.338	-0.0227309	-0.821
	-0.339	-0.0501769	-0.0276029	-0.00303717			-0.339	-0.0226567	-0.816
	-0.34	-0.0503218	-0.0276659	-0.00305924			-0.34	-0.0225882	-0.812
	-0.341	-0.0504591	-0.0277171	-0.00308012			-0.341	-0.0225195	-0.808
	-0.342	-0.050582	-0.0277557	-0.00309924			-0.342	-0.022444	-0.804
	-0.343	-0.0506938	-0.0277828	-0.00311699			-0.343	-0.0223581	-0.8
	-0.344	-0.0507992	-0.0278044	-0.00313459			-0.344	-0.0222609	-0.797
	-0.345	-0.0508969	-0.0278311	-0.00315113			-0.345	-0.0221508	-0.793
	-0.346	-0.0509898	-0.027862	-0.00316511			-0.346	-0.0220236	-0.789
	-0.347	-0.0510846	-0.0278914	-0.00317792			-0.347	-0.0218746	-0.785
	-0.348	-0.051182	-0.0279186	-0.00319097			-0.348	-0.0217014	-0.782
	-0.349	-0.0512772	-0.0279412	-0.00320356			-0.349	-0.0215058	-0.778
	-0.35	-0.0513682	-0.0279583	-0.00321505			-0.35	-0.0212937	-0.774
	-0.351	-0.0514534	-0.0279709	-0.00322604			-0.351	-0.0210738	-0.771
	-0.352	-0.0515307	-0.0279794	-0.00323674			-0.352	-0.0208571	-0.768
	-0.353	-0.0516021	-0.0279852	-0.00324691			-0.353	-0.0206564	-0.764
	-0.354	-0.0516701	-0.0279946	-0.00325756			-0.354	-0.0204824	-0.761
	-0.355	-0.0517349	-0.0280133	-0.00326946			-0.355	-0.0203387	-0.757
	-0.356	-0.0517953	-0.0280385	-0.00328193			-0.356	-0.0202191	-0.754
	-0.357	-0.0518483	-0.0280662	-0.00329466			-0.357	-0.0201114	-0.751
	-0.358	-0.0518972	-0.0280939	-0.00330783			-0.358	-0.0200044	-0.748
	-0.359	-0.0519493	-0.0281169	-0.00332197			-0.359	-0.0198915	-0.745
	-0.36	-0.052005	-0.0281344	-0.00333746			-0.36	-0.0197714	-0.742
	-0.361	-0.0520661	-0.0281506	-0.00335349			-0.361	-0.0196476	-0.739
	-0.362	-0.0521362	-0.0281672	-0.00336877			-0.362	-0.0195252	-0.736
	-0.363	-0.0522096	-0.0281859	-0.00338314			-0.363	-0.0194072	-0.733
	-0.364	-0.0522782	-0.0282027	-0.00339762			-0.364	-0.019293	-0.73
	-0.365	-0.0523474	-0.0282085	-0.0034133			-0.365	-0.0191801	-0.727
	-0.366	-0.0524241	-0.0282064	-0.00343025			-0.366	-0.0190669	-0.724
	-0.367	-0.0525034	-0.0282004	-0.00344755			-0.367	-0.0189546	-0.721
	-0.368	-0.0525788	-0.0281901	-0.00346408			-0.368	-0.0188465	-0.719
	-0.369	-0.0526464	-0.0281812	-0.00347829			-0.369	-0.0187466	-0.716
	-0.37	-0.0527074	-0.028179	-0.00348899			-0.37	-0.0186595	-0.713
	-0.371	-0.0527634	-0.0281844	-0.00349668			-0.371	-0.0185867	-0.71
	-0.372	-0.0528106	-0.0281938	-0.00350335			-0.372	-0.0185248	-0.708
	-0.373	-0.052853	-0.0282008	-0.00351072			-0.373	-0.0184654	-0.705
	-0.374	-0.0529019	-0.0282073	-0.00351879			-0.374	-0.0184017	-0.703
	-0.375	-0.0529641	-0.0282145	-0.00352624			-0.375	-0.0183325	-0.7
	-0.376	-0.053034	-0.0282177	-0.00353256			-0.376	-0.0182626	-0.698
	-0.377	-0.0531055	-0.0282185	-0.00353838			-0.377	-0.0182017	-0.695
	-0.378	-0.0531806	-0.0282173	-0.00354366			-0.378	-0.0181625	-0.693
	-0.379	-0.0532571	-0.0282118	-0.00354759			-0.379	-0.0181556	-0.69
	-0.38	-0.053328	-0.0282038	-0.00355025			-0.38	-0.0181832	-0.688
	-0.381	-0.0533903	-0.0281945	-0.00355231			-0.381	-0.0182375	-0.685
	-0.382	-0.0534482	-0.0281838	-0.00355409			-0.382	-0.0183031	-0.683
	-0.383	-0.0535078	-0.0281696	-0.00355577			-0.383	-0.0183617	-0.681
	-0.384	-0.053569	-0.0281476	-0.00355758			-0.384	-0.0183968	-0.679
	-0.385	-0.0536306	-0.0281209	-0.00355858			-0.385	-0.0183979	-0.676
	-0.386	-0.0536894	-0.0280975	-0.00355777			-0.386	-0.0183641	-0.674
	-0.387	-0.0537445	-0.0280805	-0.00355664			-0.387	-0.0183023	-0.672
	-0.388	-0.0537991	-0.0280686	-0.00355661			-0.388	-0.0182218	-0.67
	-0.389	-0.0538549	-0.0280583	-0.00355822			-0.389	-0.0181303	-0.668
	-0.39	-0.0539132	-0.0280512	-0.00356251			-0.39	-0.0180321	-0.666
	-0.391	-0.0539721	-0.0280546	-0.00356935			-0.391	-0.0179278	-0.664
	-0.392	-0.0540301	-0.0280661	-0.00357723			-0.392	-0.017814	-0.662
	-0.393	-0.054089	-0.0280804	-0.00358473			-0.393	-0.0176877	-0.659
	-0.394	-0.0541511	-0.0280976	-0.00359065			-0.394	-0.0175496	-0.657
	-0.395	-0.0542185	-0.0281177	-0.00359592			-0.395	-0.0174031	-0.655
	-0.396	-0.0542893	-0.0281398	-0.00360204			-0.396	-0.0172527	-0.654
	-0.397	-0.0543582	-0.0281651	-0.00360836			-0.397	-0.0171052	-0.651
	-0.398	-0.0544259	-0.0281972	-0.00361534			-0.398	-0.0169698	-0.65
	-0.399	-0.0544942	-0.0282326	-0.00362325			-0.399	-0.0168547	-0.648
	-0.4	-0.0545613	-0.0282646	-0.00363085			-0.4	-0.0167641	-0.646
	-0.399	-0.0546281	-0.0282915	-0.00363771			-0.399	-0.0166963	-0.642
	-0.398	-0.0546933	-0.0283154	-0.00364332			-0.398	-0.0166444	-0.639
	-0.397	-0.0547503	-0.0283362	-0.00364771			-0.397	-0.0165992	-0.636
	-0.396	-0.0547976	-0.0283516	-0.00365241			-0.396	-0.0165524	-0.634
	-0.395	-0.0548369	-0.028366	-0.00365708			-0.395	-0.0164984	-0.631
	-0.394	-0.0548689	-0.0283838	-0.00365941			-0.394	-0.0164354	-0.629
	-0.393	-0.0548989	-0.0284073	-0.00366019			-0.393	-0.0163665	-0.627
	-0.392	-0.0549309	-0.0284395	-0.00366098			-0.392	-0.0162986	-0.624
	-0.391	-0.0549558	-0.0284775	-0.00366136			-0.391	-0.0162391	-0.622
	-0.39	-0.0549666	-0.0285182	-0.00366111			-0.39	-0.0161935	-0.62
	-0.389	-0.0549688	-0.0285614	-0.00366134			-0.389	-0.0161629	-0.618
	-0.388	-0.0549682	-0.0286065	-0.00366286			-0.388	-0.0161445	-0.616
	-0.387	-0.0549667	-0.0286536	-0.00366446			-0.387	-0.0161345	-0.614
	-0.386	-0.0549636	-0.0287074	-0.00366599			-0.386	-0.0161305	-0.612
	-0.385	-0.0549557	-0.0287689	-0.00366835			-0.385	-0.0161303	-0.61
	-0.384	-0.0549409	-0.0288303	-0.00367138			-0.384	-0.016131	-0.608
	-0.383	-0.0549189	-0.0288865	-0.00367536			-0.383	-0.0161288	-0.606
	-0.382	-0.0548925	-0.028941	-0.00368027			-0.382	-0.0161188	-0.604
	-0.381	-0.0548661	-0.0289966	-0.00368509			-0.381	-0.0160939	-0.602
	-0.38	-0.0548445	-0.0290475	-0.00368917			-0.38	-0.0160485	-0.6
	-0.379	-0.0548317	-0.0290909	-0.00369302			-0.379	-0.0159829	-0.598
	-0.378	-0.0548211	-0.029137	-0.00369755			-0.378	-0.0159037	-0.596
	-0.377	-0.0548078	-0.0291948	-0.00370207			-0.377	-0.0158228	-0.594
	-0.376	-0.0547953	-0.0292632	-0.00370579			-0.376	-0.015753	-0.593
	-0.375	-0.0547852	-0.0293328	-0.0037094			-0.375	-0.0157037	-0.591
	-0.374	-0.0547772	-0.0293948	-0.0037133			-0.374	-0.0156764	-0.589
	-0.373	-0.054769	-0.0294444	-0.00371708			-0.373	-0.0156645	-0.587
	-0.372	-0.0547565	-0.029479	-0.00372111			-0.372	-0.0156545	-0.585
	-0.371	-0.0547396	-0.029502	-0.00372615			-0.371	-0.0156323	-0.584
	-0.37	-0.0547192	-0.0295208	-0.00373228			-0.37	-0.0155884	-0.582
	-0.369	-0.0546958	-0.0295367	-0.00373939			-0.369	-0.0155191	-0.58
	-0.368	-0.0546745	-0.0295427	-0.00374529			-0.368	-0.0154247	-0.578
	-0.367	-0.0546568	-0.0295326	-0.00374744			-0.367	-0.0153078	-0.576
	-0.366	-0.0546397	-0.0295107	-0.0037465			-0.366	-0.0151715	-0.575
	-0.365	-0.0546256	-0.0294849	-0.00374355			-0.365	-0.0150193	-0.573
	-0.364	-0.0546169	-0.0294522	-0.00373923			-0.364	-0.0148556	-0.571
	-0.363	-0.0546111	-0.0294112	-0.00373501			-0.363	-0.0146847	-0.569
	-0.362	-0.0546057	-0.0293714	-0.0037314			-0.362	-0.0145113	-0.568
	-0.361	-0.0545983	-0.0293356	-0.00372842			-0.361	-0.0143404	-0.566
	-0.36	-0.0545884	-0.0293006	-0.00372632			-0.36	-0.0141769	-0.564
	-0.359	-0.0545797	-0.0292712	-0.00372543			-0.359	-0.014025	-0.563
	-0.358	-0.0545739	-0.0292513	-0.00372545			-0.358	-0.0138894	-0.561
	-0.357	-0.0545689	-0.0292352	-0.0037261			-0.357	-0.0137736	-0.559
	-0.356	-0.0545618	-0.0292227	-0.00372771			-0.356	-0.0136794	-0.558
	-0.355	-0.0545508	-0.029218	-0.003729			-0.355	-0.0136061	-0.556
	-0.354	-0.054536	-0.0292163	-0.00372966			-0.354	-0.0135519	-0.554
	-0.353	-0.0545182	-0.0292133	-0.0037305			-0.353	-0.0135152	-0.552
	-0.352	-0.0544937	-0.029214	-0.00373125			-0.352	-0.0134953	-0.551
	-0.351	-0.0544598	-0.0292203	-0.00373199			-0.351	-0.0134922	-0.549
	-0.35	-0.0544189	-0.0292283	-0.00373299			-0.35	-0.0135062	-0.547
	-0.349	-0.0543754	-0.0292344	-0.00373386			-0.349	-0.0135349	-0.545
	-0.348	-0.054336	-0.0292376	-0.00373499			-0.348	-0.0135723	-0.544
	-0.347	-0.0543034	-0.029236	-0.00373728			-0.347	-0.013612	-0.542
	-0.346	-0.0542743	-0.0292272	-0.00374			-0.346	-0.0136466	-0.54
	-0.345	-0.0542484	-0.0292145	-0.00374198			-0.345	-0.0136687	-0.538
	-0.344	-0.0542253	-0.0292015	-0.0037431			-0.344	-0.013671	-0.537
	-0.343	-0.0541976	-0.0291903	-0.00374352			-0.343	-0.0136463	-0.535
	-0.342	-0.0541594	-0.0291817	-0.0037437			-0.342	-0.0135882	-0.533
	-0.341	-0.0541162	-0.0291735	-0.00374376			-0.341	-0.0134938	-0.531
	-0.34	-0.0540735	-0.0291662	-0.00374411			-0.34	-0.0133664	-0.529
	-0.339	-0.0540302	-0.0291586	-0.0037455			-0.339	-0.0132141	-0.527
	-0.338	-0.0539875	-0.0291435	-0.00374719			-0.338	-0.0130469	-0.526
	-0.337	-0.0539526	-0.0291187	-0.00374826			-0.337	-0.0128739	-0.524
	-0.336	-0.0539273	-0.0290903	-0.00374787			-0.336	-0.0127014	-0.522
	-0.335	-0.0539053	-0.0290607	-0.00374541			-0.335	-0.0125344	-0.52
	-0.334	-0.0538812	-0.0290263	-0.00374204			-0.334	-0.0123787	-0.518
	-0.333	-0.0538561	-0.0289862	-0.00373885			-0.333	-0.0122406	-0.516
	-0.332	-0.0538316	-0.0289448	-0.00373483			-0.332	-0.0121254	-0.514
	-0.331	-0.0538034	-0.0289047	-0.00372887			-0.331	-0.0120339	-0.512
	-0.33	-0.0537671	-0.0288633	-0.00372205			-0.33	-0.0119617	-0.51
	-0.329	-0.0537207	-0.0288249	-0.00371518			-0.329	-0.0119016	-0.508
	-0.328	-0.0536653	-0.0287923	-0.00370711			-0.328	-0.0118478	-0.506
	-0.327	-0.053606	-0.0287611	-0.00369788			-0.327	-0.0117968	-0.504
	-0.326	-0.0535461	-0.0287319	-0.00368968			-0.326	-0.0117454	-0.502
	-0.325	-0.0534863	-0.0287078	-0.00368335			-0.325	-0.0116908	-0.5
	-0.324	-0.0534254	-0.0286926	-0.00367802			-0.324	-0.0116319	-0.498
	-0.323	-0.0533651	-0.0286852	-0.00367257			-0.323	-0.0115723	-0.495
	-0.322	-0.0533109	-0.028683	-0.00366637			-0.322	-0.0115185	-0.493
	-0.321	-0.0532629	-0.0286889	-0.00366019			-0.321	-0.0114748	-0.491
	-0.32	-0.0532165	-0.0287002	-0.00365436			-0.32	-0.0114401	-0.489
	-0.319	-0.0531715	-0.0287131	-0.00364883			-0.319	-0.0114079	-0.486
	-0.318	-0.0531281	-0.0287265	-0.00364385			-0.318	-0.0113689	-0.484
	-0.317	-0.0530847	-0.0287392	-0.00363917			-0.317	-0.0113138	-0.482
	-0.316	-0.0530459	-0.028754	-0.00363543			-0.316	-0.011236	-0.48
	-0.315	-0.0530176	-0.0287671	-0.00363281			-0.315	-0.0111331	-0.477
	-0.314	-0.0529927	-0.0287752	-0.00363094			-0.314	-0.0110105	-0.475
	-0.313	-0.0529614	-0.0287831	-0.00363044			-0.313	-0.0108771	-0.472
	-0.312	-0.052923	-0.028789	-0.00363057			-0.312	-0.0107402	-0.469
	-0.311	-0.0528846	-0.0287891	-0.00363008			-0.311	-0.0106031	-0.466
	-0.31	-0.0528499	-0.0287862	-0.0036289			-0.31	-0.0104658	-0.464
	-0.309	-0.0528169	-0.0287827	-0.00362759			-0.309	-0.0103274	-0.461
	-0.308	-0.0527894	-0.02878	-0.00362714			-0.308	-0.0101875	-0.459
	-0.307	-0.0527692	-0.0287784	-0.00362706			-0.307	-0.0100476	-0.455
	-0.306	-0.0527494	-0.0287777	-0.00362566			-0.306	-0.009909	-0.453
	-0.305	-0.0527294	-0.028778	-0.00362242			-0.305	-0.00977124	-0.449
	-0.304	-0.0527119	-0.0287778	-0.0036187			-0.304	-0.009631	-0.447
	-0.303	-0.0526934	-0.0287759	-0.00361677			-0.303	-0.00948386	-0.443
	-0.302	-0.0526742	-0.0287732	-0.00361719			-0.302	-0.00932623	-0.441
	-0.301	-0.0526527	-0.0287692	-0.00361941			-0.301	-0.00915683	-0.437
	-0.3	-0.0526246	-0.0287629	-0.00362319			-0.3	-0.00897784	-0.434
	-0.299	-0.0525935	-0.0287592	-0.00362791			-0.299	-0.00879467	-0.43
	-0.298	-0.0525648	-0.0287601	-0.00363358			-0.298	-0.00861331	-0.427
	-0.297	-0.052538	-0.028761	-0.00364105			-0.297	-0.00843771	-0.423
	-0.296	-0.0525095	-0.0287617	-0.00364983			-0.296	-0.00826915	-0.42
	-0.295	-0.0524792	-0.0287626	-0.00365751			-0.295	-0.00810724	-0.416
	-0.294	-0.0524504	-0.0287584	-0.00366272			-0.294	-0.00795077	-0.413
	-0.293	-0.0524268	-0.0287464	-0.0036655			-0.293	-0.00779844	-0.409
	-0.292	-0.052409	-0.0287311	-0.00366594			-0.292	-0.00765118	-0.405
	-0.291	-0.0523889	-0.0287157	-0.00366506			-0.291	-0.00751279	-0.401
	-0.29	-0.052358	-0.0286998	-0.00366467			-0.29	-0.0073877	-0.397
	-0.289	-0.0523177	-0.0286846	-0.00366522			-0.289	-0.00727922	-0.393
	-0.288	-0.0522762	-0.0286725	-0.00366441			-0.288	-0.00718939	-0.389
	-0.287	-0.0522368	-0.0286625	-0.00366074			-0.287	-0.00711796	-0.384
	-0.286	-0.0521973	-0.0286527	-0.00365439			-0.286	-0.0070601	-0.38
	-0.285	-0.0521534	-0.0286385	-0.00364549			-0.285	-0.00700607	-0.375
	-0.284	-0.0521019	-0.0286176	-0.00363477			-0.284	-0.00694547	-0.371
	-0.283	-0.0520392	-0.0285958	-0.00362262			-0.283	-0.00687271	-0.366
	-0.282	-0.0519662	-0.028574	-0.00361048			-0.282	-0.00678867	-0.362
	-0.281	-0.0518879	-0.0285472	-0.00359944			-0.281	-0.00669922	-0.356
	-0.28	-0.0518067	-0.0285157	-0.00358864			-0.28	-0.00661371	-0.352
	-0.279	-0.0517266	-0.0284815	-0.0035776			-0.279	-0.00654143	-0.346
	-0.278	-0.0516479	-0.0284475	-0.00356571			-0.278	-0.00648672	-0.341
	-0.277	-0.0515624	-0.028418	-0.00355373			-0.277	-0.0064481	-0.335
	-0.276	-0.0514674	-0.0283976	-0.00354305			-0.276	-0.00642209	-0.331
	-0.275	-0.0513713	-0.0283863	-0.00353336			-0.275	-0.0064063	-0.324
	-0.274	-0.0512823	-0.0283798	-0.0035252			-0.274	-0.00639961	-0.319
	-0.273	-0.0511989	-0.0283763	-0.00351893			-0.273	-0.0064014	-0.312
	-0.272	-0.0511182	-0.0283692	-0.00351272			-0.272	-0.0064104	-0.307
	-0.271	-0.0510368	-0.0283536	-0.00350642			-0.271	-0.00642313	-0.301
	-0.27	-0.0509487	-0.0283326	-0.00350122			-0.27	-0.00643428	-0.295
	-0.269	-0.0508535	-0.0283043	-0.00349697			-0.269	-0.00643848	-0.288
	-0.268	-0.0507556	-0.0282691	-0.00349274			-0.268	-0.00643141	-0.282
	-0.267	-0.050657	-0.0282374	-0.00348829			-0.267	-0.00641009	-0.275
	-0.266	-0.0505564	-0.0282094	-0.00348371			-0.266	-0.00637336	-0.269
	-0.265	-0.0504542	-0.0281762	-0.00347928			-0.265	-0.00632185	-0.262
	-0.264	-0.050352	-0.0281377	-0.00347592			-0.264	-0.00625615	-0.255
	-0.263	-0.0502497	-0.0280957	-0.00347369			-0.263	-0.00617573	-0.248
	-0.262	-0.0501502	-0.0280508	-0.00347241			-0.262	-0.00608014	-0.241
	-0.261	-0.0500504	-0.0280032	-0.00347195			-0.261	-0.00597136	-0.233
	-0.26	-0.0499456	-0.0279511	-0.00347257			-0.26	-0.00585486	-0.226
	-0.259	-0.0498399	-0.0278952	-0.00347515			-0.259	-0.00573656	-0.218
	-0.258	-0.0497318	-0.0278364	-0.00347871			-0.258	-0.00561756	-0.211
	-0.257	-0.0496197	-0.0277761	-0.00348319			-0.257	-0.0054935	-0.202
	-0.256	-0.0495039	-0.0277132	-0.00348846			-0.256	-0.00535804	-0.195
	-0.255	-0.0493797	-0.0276434	-0.00349286			-0.255	-0.00520566	-0.186
	-0.254	-0.0492464	-0.0275689	-0.00349676			-0.254	-0.00503434	-0.178
	-0.253	-0.0491055	-0.0274955	-0.00350106			-0.253	-0.00484758	-0.169
	-0.252	-0.0489564	-0.0274211	-0.00350422			-0.252	-0.00465298	-0.161
	-0.251	-0.0488019	-0.0273391	-0.00350478			-0.251	-0.00445742	-0.151
	-0.25	-0.0486489	-0.0272521	-0.00350415			-0.25	-0.00426355	-0.143
	-0.249	-0.0484968	-0.0271675	-0.00350388			-0.249	-0.00407013	-0.133
	-0.248	-0.0483392	-0.0270865	-0.0035041			-0.248	-0.00387456	-0.125
	-0.247	-0.0481741	-0.0270097	-0.00350376			-0.247	-0.00367529	-0.115
	-0.246	-0.0479978	-0.026935	-0.00350084			-0.246	-0.00347182	-0.106
	-0.245	-0.0478078	-0.0268557	-0.00349411			-0.245	-0.00326267	-0.0959
	-0.244	-0.0476048	-0.0267703	-0.00348418			-0.244	-0.00304507	-0.0869
	-0.243	-0.0473924	-0.0266787	-0.00347344			-0.243	-0.00281843	-0.0761
	-0.242	-0.0471773	-0.026584	-0.0034633			-0.242	-0.00258621	-0.0671
	-0.241	-0.0469607	-0.0264881	-0.00345284			-0.241	-0.00235168	-0.056
	-0.24	-0.0467405	-0.0263884	-0.00344135			-0.24	-0.00211317	-0.0464
	-0.239	-0.0465167	-0.0262894	-0.00342917			-0.239	-0.00186559	-0.0353
	-0.238	-0.0462917	-0.0261967	-0.00341605			-0.238	-0.00160657	-0.0256
	-0.237	-0.0460688	-0.0261081	-0.00340128			-0.237	-0.00134055	-0.0142
	-0.236	-0.0458535	-0.0260169	-0.00338602			-0.236	-0.00107772	-0.00418
	-0.235	-0.0456476	-0.0259205	-0.00337163			-0.235	-0.0008292	0.0077
	-0.234	-0.0454468	-0.025824	-0.00335805			-0.234	-0.000601551	0.0178
	-0.233	-0.0452429	-0.0257335	-0.00334605			-0.233	-0.000394903	0.0298
	-0.232	-0.0450328	-0.0256475	-0.00333585			-0.232	-0.000205021	0.0402
	-0.231	-0.0448236	-0.0255592	-0.00332592			-0.231	-2.66728e-05	0.0522
	-0.23	-0.044622	-0.0254647	-0.00331604			-0.23	0.000143745	0.063
	-0.229	-0.0444285	-0.0253649	-0.00330604			-0.229	0.000307488	0.0753
	-0.228	-0.0442392	-0.0252595	-0.00329538			-0.228	0.000464074	0.0862
	-0.227	-0.0440531	-0.0251486	-0.00328485			-0.227	0.000611459	0.0989
	-0.226	-0.0438722	-0.0250324	-0.00327462			-0.226	0.000746823	0.11
	-0.225	-0.0436933	-0.0249114	-0.00326389			-0.225	0.000868009	0.123
	-0.224	-0.0435145	-0.0247907	-0.00325217			-0.224	0.000973897	0.134
	-0.223	-0.0433387	-0.0246683	-0.00323961			-0.223	0.00106527	0.147
	-0.222	-0.0431654	-0.0245364	-0.00322753			-0.222	0.00114652	0.158
	-0.221	-0.0429926	-0.0243945	-0.00321661			-0.221	0.00122595	0.171
	-0.22	-0.0428185	-0.0242481	-0.00320601			-0.22	0.00131449	0.183
	-0.219	-0.0426394	-0.0240992	-0.00319542			-0.219	0.00142392	0.196
	-0.218	-0.0424515	-0.0239444	-0.00318379			-0.218	0.00156491	0.208
	-0.217	-0.0422548	-0.023783	-0.00316914			-0.217	0.00174545	0.221
	-0.216	-0.042054	-0.0236164	-0.00315131			-0.216	0.00196984	0.233
	-0.215	-0.0418506	-0.0234415	-0.00313162			-0.215	0.00223826	0.246
	-0.214	-0.0416443	-0.0232582	-0.00311158			-0.214	0.00254767	0.258
	-0.213	-0.0414388	-0.0230713	-0.00309225			-0.213	0.00289262	0.272
	-0.212	-0.041229	-0.0228816	-0.00307413			-0.212	0.00326554	0.284
	-0.211	-0.0410083	-0.0226866	-0.00305752			-0.211	0.00365802	0.297
	-0.21	-0.0407832	-0.0224886	-0.00304254			-0.21	0.00406199	0.309
	-0.209	-0.0405578	-0.0222919	-0.0030305			-0.209	0.00446932	0.323
	-0.208	-0.040332	-0.0220978	-0.00302215			-0.208	0.00487211	0.335
	-0.207	-0.0401035	-0.0219061	-0.00301587			-0.207	0.00526396	0.349
	-0.206	-0.0398699	-0.0217155	-0.00301057			-0.206	0.00563917	0.361
	-0.205	-0.0396307	-0.0215275	-0.00300584			-0.205	0.00599188	0.375
	-0.204	-0.0393894	-0.0213435	-0.00300144			-0.204	0.00631744	0.387
	-0.203	-0.039146	-0.0211667	-0.00299762			-0.203	0.0066146	0.401
	-0.202	-0.0388961	-0.0209984	-0.00299367			-0.202	0.00688687	0.413
	-0.201	-0.0386427	-0.0208357	-0.00298917			-0.201	0.00714156	0.426
	-0.2	-0.0383866	-0.020677	-0.00298437			-0.2	0.00738633	0.438
	-0.199	-0.0381235	-0.0205185	-0.00297966			-0.199	0.00762778	0.452
	-0.198	-0.0378566	-0.0203533	-0.00297617			-0.198	0.00787262	0.464
	-0.197	-0.0375901	-0.0201804	-0.00297348			-0.197	0.00812733	0.477
	-0.196	-0.0373276	-0.0200013	-0.00296946			-0.196	0.00839675	0.489
	-0.195	-0.0370704	-0.0198177	-0.00296287			-0.195	0.00868455	0.503
	-0.194	-0.0368143	-0.0196345	-0.00295472			-0.194	0.00899504	0.515
	-0.193	-0.0365594	-0.0194529	-0.00294697			-0.193	0.0093326	0.528
	-0.192	-0.0363068	-0.0192716	-0.00294045			-0.192	0.00969836	0.54
	-0.191	-0.0360514	-0.0190952	-0.00293524			-0.191	0.0100889	0.553
	-0.19	-0.035788	-0.0189247	-0.00293051			-0.19	0.0104992	0.564
	-0.189	-0.0355205	-0.0187558	-0.00292566			-0.189	0.0109272	0.577
	-0.188	-0.035255	-0.0185872	-0.00292032			-0.188	0.0113752	0.588
	-0.187	-0.034989	-0.0184185	-0.00291316			-0.187	0.0118457	0.601
	-0.186	-0.0347184	-0.0182468	-0.00290396			-0.186	0.0123368	0.612
	-0.185	-0.0344455	-0.0180682	-0.00289338			-0.185	0.0128433	0.624
	-0.184	-0.0341723	-0.0178798	-0.00288273			-0.184	0.0133572	0.635
	-0.183	-0.0338933	-0.0176834	-0.00287315			-0.183	0.0138671	0.647
	-0.182	-0.0336028	-0.0174838	-0.00286392			-0.182	0.0143599	0.657
	-0.181	-0.0333005	-0.0172871	-0.00285335			-0.181	0.0148235	0.669
	-0.18	-0.0329848	-0.0170956	-0.00284065			-0.18	0.0152491	0.68
	-0.179	-0.0326535	-0.0169032	-0.00282672			-0.179	0.01563	0.691
	-0.178	-0.0323075	-0.0167082	-0.00281091			-0.178	0.0159603	0.701
	-0.177	-0.0319515	-0.0165133	-0.00279241			-0.177	0.0162374	0.712
	-0.176	-0.0315891	-0.0163198	-0.00277274			-0.176	0.0164645	0.722
	-0.175	-0.0312214	-0.016126	-0.00275303			-0.175	0.0166503	0.732
	-0.174	-0.0308542	-0.0159287	-0.00273369			-0.174	0.0168057	0.741
	-0.173	-0.03049	-0.0157261	-0.00271537			-0.173	0.0169402	0.751
	-0.172	-0.0301266	-0.0155179	-0.00269912			-0.172	0.0170595	0.76
	-0.171	-0.0297606	-0.0153039	-0.00268594			-0.171	0.0171675	0.77
	-0.17	-0.0293884	-0.0150847	-0.00267497			-0.17	0.0172688	0.777
	-0.169	-0.0290112	-0.0148588	-0.00266364			-0.169	0.0173712	0.787
	-0.168	-0.0286313	-0.0146247	-0.00265164			-0.168	0.0174844	0.794
	-0.167	-0.0282507	-0.014387	-0.0026398			-0.167	0.0176169	0.803
	-0.166	-0.0278719	-0.014149	-0.00262779			-0.166	0.0177728	0.81
	-0.165	-0.0274943	-0.0139105	-0.00261581			-0.165	0.0179521	0.818
	-0.164	-0.0271186	-0.0136714	-0.0026042			-0.164	0.018151	0.825
	-0.163	-0.0267494	-0.0134272	-0.00259286			-0.163	0.0183631	0.833
	-0.162	-0.0263883	-0.0131751	-0.00258057			-0.162	0.0185783	0.839
	-0.161	-0.0260364	-0.012921	-0.00256663			-0.161	0.0187839	0.846
	-0.16	-0.0256925	-0.0126685	-0.00255196			-0.16	0.0189684	0.852
	-0.159	-0.0253513	-0.0124179	-0.00253694			-0.159	0.0191241	0.859
	-0.158	-0.0250128	-0.0121698	-0.0025206			-0.158	0.0192504	0.863
	-0.157	-0.0246819	-0.0119229	-0.00250272			-0.157	0.0193529	0.869
	-0.156	-0.024361	-0.0116808	-0.00248501			-0.156	0.0194411	0.873
	-0.155	-0.0240495	-0.0114478	-0.00246829			-0.155	0.0195221	0.879
	-0.154	-0.0237431	-0.0112187	-0.00245186			-0.154	0.0195998	0.883
	-0.153	-0.0234355	-0.0109894	-0.00243533			-0.153	0.0196781	0.887
	-0.152	-0.0231262	-0.0107629	-0.00241915			-0.152	0.0197629	0.89
	-0.151	-0.0228184	-0.0105397	-0.00240265			-0.151	0.0198599	0.894
	-0.15	-0.0225117	-0.0103203	-0.00238459			-0.15	0.0199716	0.896
	-0.149	-0.0222039	-0.0101081	-0.002366			-0.149	0.0200944	0.899
	-0.148	-0.0218933	-0.00990271	-0.00234845			-0.148	0.0202207	0.901
	-0.147	-0.0215829	-0.0097024	-0.0023321			-0.147	0.0203408	0.903
	-0.146	-0.0212781	-0.00950286	-0.00231631			-0.146	0.0204464	0.904
	-0.145	-0.0209796	-0.00929635	-0.00230099			-0.145	0.0205327	0.906
	-0.144	-0.0206868	-0.00908397	-0.00228585			-0.144	0.0205991	0.906
	-0.143	-0.0203983	-0.00887271	-0.00227104			-0.143	0.0206484	0.907
	-0.142	-0.0201061	-0.00866565	-0.00225846			-0.142	0.0206844	0.906
	-0.141	-0.019806	-0.00846538	-0.00225022			-0.141	0.0207086	0.906
	-0.14	-0.0195054	-0.00827439	-0.00224575			-0.14	0.0207193	0.905
	-0.139	-0.0192114	-0.0080925	-0.00224165			-0.139	0.0207155	0.905
	-0.138	-0.0189217	-0.00791789	-0.00223563			-0.138	0.0207002	0.903
	-0.137	-0.0186317	-0.00774852	-0.0022282			-0.137	0.02068	0.902
	-0.136	-0.0183401	-0.00758386	-0.00222049			-0.136	0.0206623	0.9
	-0.135	-0.0180446	-0.00742528	-0.00221222			-0.135	0.020653	0.899
	-0.134	-0.0177451	-0.00727179	-0.00220359			-0.134	0.0206546	0.896
	-0.133	-0.0174481	-0.00712119	-0.00219548			-0.133	0.020665	0.895
	-0.132	-0.0171607	-0.00697276	-0.00218782			-0.132	0.0206786	0.891
	-0.131	-0.0168878	-0.00682492	-0.00218042			-0.131	0.0206877	0.889
	-0.13	-0.0166274	-0.00667342	-0.00217315			-0.13	0.0206846	0.885
	-0.129	-0.0163759	-0.00651324	-0.00216503			-0.129	0.020661	0.882
	-0.128	-0.0161336	-0.00634739	-0.00215544			-0.128	0.02061	0.878
	-0.127	-0.0159007	-0.00618123	-0.00214565			-0.127	0.0205297	0.875
	-0.126	-0.0156738	-0.00601755	-0.00213707			-0.126	0.0204233	0.87
	-0.125	-0.0154484	-0.00585391	-0.00212973			-0.125	0.0202975	0.866
	-0.124	-0.0152222	-0.00568013	-0.00212315			-0.124	0.0201592	0.861
	-0.123	-0.0149972	-0.00549588	-0.00211572			-0.123	0.0200141	0.857
	-0.122	-0.0147774	-0.00530644	-0.00210523			-0.122	0.0198667	0.851
	-0.121	-0.0145613	-0.00511015	-0.00209119			-0.121	0.019723	0.847
	-0.12	-0.0143433	-0.00490779	-0.00207546			-0.12	0.01959	0.841
	-0.119	-0.0141218	-0.00470411	-0.00206051			-0.119	0.019473	0.836
	-0.118	-0.0138999	-0.0044998	-0.00204719			-0.118	0.0193739	0.83
	-0.117	-0.0136824	-0.00428816	-0.00203475			-0.117	0.0192921	0.825
	-0.116	-0.0134721	-0.00406782	-0.0020224			-0.116	0.0192265	0.818
	-0.115	-0.0132681	-0.00384689	-0.00200988			-0.115	0.019177	0.813
	-0.114	-0.0130713	-0.00362899	-0.00199706			-0.114	0.0191443	0.806
	-0.113	-0.012888	-0.00341114	-0.00198409			-0.113	0.019129	0.801
	-0.112	-0.0127172	-0.00319437	-0.0019713			-0.112	0.0191287	0.794
	-0.111	-0.0125525	-0.00298509	-0.00195909			-0.111	0.0191365	0.788
	-0.11	-0.0123879	-0.0027858	-0.00194777			-0.11	0.0191402	0.781
	-0.109	-0.0122208	-0.00259342	-0.00193705			-0.109	0.0191272	0.775
	-0.108	-0.0120518	-0.0024077	-0.00192678			-0.108	0.0190889	0.768
	-0.107	-0.0118809	-0.00223372	-0.00191726			-0.107	0.0190231	0.762
	-0.106	-0.0117108	-0.00207299	-0.00190821			-0.106	0.0189333	0.755
	-0.105	-0.0115459	-0.00192037	-0.00189911			-0.105	0.0188254	0.749
	-0.104	-0.0113869	-0.00177004	-0.00188975			-0.104	0.0187041	0.742
	-0.103	-0.0112295	-0.00162334	-0.00188091			-0.103	0.0185727	0.736
	-0.102	-0.0110752	-0.00148505	-0.00187352			-0.102	0.0184359	0.729
	-0.101	-0.0109246	-0.0013555	-0.00186577			-0.101	0.0183007	0.723
	-0.1	-0.0107723	-0.00123558	-0.00185617			-0.1	0.0181747	0.716
	-0.099	-0.0106234	-0.00112549	-0.00184564			-0.099	0.0180646	0.71
	-0.098	-0.010484	-0.00101855	-0.00183392			-0.098	0.0179756	0.703
	-0.097	-0.0103509	-0.000908142	-0.00181964			-0.097	0.017911	0.697
	-0.096	-0.0102178	-0.000796484	-0.00180358			-0.096	0.0178717	0.69
	-0.095	-0.0100822	-0.000690139	-0.00178747			-0.095	0.0178566	0.684
	-0.094	-0.0099476	-0.000591815	-0.0017711			-0.094	0.0178614	0.677
	-0.093	-0.0098171	-0.000501806	-0.00175424			-0.093	0.0178784	0.671
	-0.092	-0.00969207	-0.000417549	-0.0017378			-0.092	0.0178961	0.664
	-0.091	-0.00956894	-0.000336525	-0.0017214			-0.091	0.0179016	0.659
	-0.09	-0.00944388	-0.000262447	-0.00170369			-0.09	0.0178855	0.652
	-0.089	-0.00931988	-0.000194786	-0.00168563			-0.089	0.0178437	0.646
	-0.088	-0.00920055	-0.000127324	-0.00166951			-0.088	0.0177774	0.64
	-0.087	-0.00908247	-5.8042e-05	-0.00165593			-0.087	0.0176916	0.634
	-0.086	-0.00896264	8.84887e-06	-0.00164405			-0.086	0.0175941	0.628
	-0.085	-0.00884474	7.14583e-05	-0.001633			-0.085	0.0174942	0.623
	-0.084	-0.00872924	0.000134098	-0.00162181			-0.084	0.0174026	0.616
	-0.083	-0.00861535	0.000199678	-0.00160949			-0.083	0.0173305	0.611
	-0.082	-0.0085051	0.000270982	-0.00159549			-0.082	0.0172892	0.605
	-0.081	-0.00839714	0.000349035	-0.00158058			-0.081	0.0172875	0.6
	-0.08	-0.00829372	0.000425868	-0.00156636			-0.08	0.0173277	0.594
	-0.079	-0.00819923	0.000491127	-0.00155411			-0.079	0.0174046	0.589
	-0.078	-0.00811199	0.000547606	-0.001544			-0.078	0.0175051	0.583
	-0.077	-0.00803126	0.000601252	-0.00153352			-0.077	0.0176115	0.578
	-0.076	-0.00795799	0.000649159	-0.0015201			-0.076	0.0177047	0.573
	-0.075	-0.007893	0.000692036	-0.00150472			-0.075	0.0177676	0.568
	-0.074	-0.00783593	0.000732791	-0.00148992			-0.074	0.0177872	0.563
	-0.073	-0.00778373	0.000770919	-0.00147535			-0.073	0.017755	0.558
	-0.072	-0.00773297	0.000810779	-0.00145964			-0.072	0.0176681	0.553
	-0.071	-0.00768058	0.000856514	-0.00144393			-0.071	0.0175299	0.548
	-0.07	-0.00762468	0.000903047	-0.00142953			-0.07	0.0173485	0.543
	-0.069	-0.00756385	0.000947762	-0.00141578			-0.069	0.0171361	0.539
	-0.068	-0.00750064	0.000991664	-0.00140232			-0.068	0.0169092	0.534
	-0.067	-0.00743923	0.00103679	-0.00138893			-0.067	0.0166859	0.529
	-0.066	-0.00738322	0.00108771	-0.00137388			-0.066	0.0164815	0.525
	-0.065	-0.00733161	0.0011404	-0.00135585			-0.065	0.0163043	0.52
	-0.064	-0.00727689	0.00118848	-0.00133602			-0.064	0.0161548	0.516
	-0.063	-0.00721822	0.00123495	-0.00131628			-0.063	0.0160264	0.512
	-0.062	-0.00716157	0.00128466	-0.00129781			-0.062	0.0159068	0.507
	-0.061	-0.00710598	0.0013357	-0.00128127			-0.061	0.0157814	0.503
	-0.06	-0.00704602	0.00138545	-0.0012658			-0.06	0.0156381	0.499
	-0.059	-0.00698297	0.00143439	-0.00125082			-0.059	0.0154712	0.495
	-0.058	-0.00692034	0.00148313	-0.00123699			-0.058	0.0152824	0.491
	-0.057	-0.00685813	0.00153598	-0.0012243			-0.057	0.0150792	0.487
	-0.056	-0.00679584	0.0015934	-0.00121103			-0.056	0.0148707	0.483
	-0.055	-0.006734	0.00164722	-0.00119741			-0.055	0.0146631	0.479
	-0.054	-0.00667335	0.00169003	-0.00118572			-0.054	0.0144592	0.475
	-0.053	-0.00661394	0.00172229	-0.00117562			-0.053	0.0142612	0.472
	-0.052	-0.0065536	0.00174559	-0.00116693			-0.052	0.0140716	0.468
	-0.051	-0.00649123	0.0017586	-0.0011607			-0.051	0.0138926	0.465
	-0.05	-0.00642907	0.00176657	-0.00115591			-0.05	0.0137243	0.461
	-0.049	-0.00636658	0.00177545	-0.00115171			-0.049	0.0135671	0.458
	-0.048	-0.00630143	0.00178945	-0.00114805			-0.048	0.0134245	0.454
	-0.047	-0.00623435	0.00181093	-0.00114486			-0.047	0.0133017	0.451
	-0.046	-0.00616625	0.00183441	-0.00114273			-0.046	0.0132018	0.447
	-0.045	-0.00609671	0.00185507	-0.00114147			-0.045	0.0131246	0.444
	-0.044	-0.006027	0.00187292	-0.0011401			-0.044	0.0130673	0.441
	-0.043	-0.00595887	0.00189706	-0.0011389			-0.043	0.0130256	0.438
	-0.042	-0.00589158	0.00193393	-0.00113849			-0.042	0.0129944	0.434
	-0.041	-0.00582706	0.0019758	-0.00113808			-0.041	0.0129684	0.431
	-0.04	-0.00576829	0.00201917	-0.00113766			-0.04	0.0129421	0.428
	-0.039	-0.00571026	0.00206595	-0.00113842			-0.039	0.0129114	0.425
	-0.038	-0.00564773	0.00211824	-0.00113904			-0.038	0.0128757	0.422
	-0.037	-0.00558628	0.00218124	-0.00113765			-0.037	0.012837	0.419
	-0.036	-0.00553581	0.00225487	-0.00113548			-0.036	0.0127992	0.416
	-0.035	-0.00549809	0.00233435	-0.00113454			-0.035	0.0127663	0.413
	-0.034	-0.0054674	0.00241648	-0.00113407			-0.034	0.0127381	0.41
	-0.033	-0.00543748	0.002501	-0.00113121			-0.033	0.0127102	0.408
	-0.032	-0.00540361	0.00259074	-0.00112513			-0.032	0.012676	0.405
	-0.031	-0.00536804	0.00268484	-0.00111823			-0.031	0.0126281	0.402
	-0.03	-0.00533863	0.00277827	-0.00111235			-0.03	0.0125592	0.399
	-0.029	-0.00531571	0.00286459	-0.00110674			-0.029	0.0124656	0.397
	-0.028	-0.0052893	0.00294075	-0.00110065			-0.028	0.0123497	0.394
	-0.027	-0.00525603	0.00301415	-0.00109544			-0.027	0.0122205	0.392
	-0.026	-0.00522301	0.00308754	-0.0010921			-0.026	0.0120893	0.389
	-0.025	-0.00519627	0.00315786	-0.00108964			-0.025	0.0119655	0.387
	-0.024	-0.00517988	0.00322567	-0.00108757			-0.024	0.0118545	0.384
	-0.023	-0.00516998	0.00328516	-0.00108588			-0.023	0.0117581	0.382
	-0.022	-0.00515726	0.00332971	-0.00108339			-0.022	0.0116771	0.379
	-0.021	-0.00513986	0.00336258	-0.00108			-0.021	0.0116141	0.377
	-0.02	-0.00511771	0.0033876	-0.00107803			-0.02	0.011572	0.374
	-0.019	-0.00508947	0.00340716	-0.00107829			-0.019	0.0115522	0.372
	-0.018	-0.00505768	0.00342637	-0.00107895			-0.018	0.0115552	0.37
	-0.017	-0.00502394	0.00344626	-0.00107968			-0.017	0.0115812	0.368
	-0.016	-0.00498609	0.00346923	-0.00108106			-0.016	0.0116288	0.365
	-0.015	-0.00494339	0.00350276	-0.00108178			-0.015	0.0116923	0.363
	-0.014	-0.00489598	0.00354311	-0.00108173			-0.014	0.011762	0.361
	-0.013	-0.00484395	0.00358136	-0.00108252			-0.013	0.0118272	0.359
	-0.012	-0.00478999	0.00361957	-0.00108431			-0.012	0.0118799	0.356
	-0.011	-0.00473703	0.00366068	-0.0010874			-0.011	0.0119157	0.354
	-0.01	-0.00468693	0.00370283	-0.00109209			-0.01	0.0119337	0.352
	-0.009	-0.00464119	0.00374102	-0.00109759			-0.009	0.0119331	0.35
	-0.008	-0.00460087	0.00377102	-0.00110342			-0.008	0.0119114	0.348
	-0.007	-0.00455902	0.00379351	-0.00110874			-0.007	0.0118659	0.346
	-0.006	-0.00450921	0.00380935	-0.00111268			-0.006	0.0117968	0.344
	-0.005	-0.00446195	0.00381946	-0.00111554			-0.005	0.0117081	0.342
	-0.004	-0.00442076	0.00382871	-0.0011181			-0.004	0.0116055	0.34
	-0.003	-0.00437353	0.00384029	-0.00112003			-0.003	0.0114959	0.339
	-0.002	-0.00431552	0.00385257	-0.00112081			-0.002	0.0113864	0.337
	-0.001	-0.00425597	0.00386657	-0.00112112			-0.001	0.0112832	0.335
	0	-0.00420008	0.00387978	-0.00112088			0	0.0111914	0.333
	-0.001	-0.00413936	0.0038874	-0.00111968
	-0.002	-0.00407213	0.00388865	-0.00111805
	-0.003	-0.00400205	0.00388226	-0.00111626
	-0.004	-0.00392888	0.00387269	-0.00111316
	-0.005	-0.00385461	0.0038668	-0.00110727
	-0.006	-0.00378296	0.00386436	-0.00109945
	-0.007	-0.003718	0.00386332	-0.00109198
	-0.008	-0.00366526	0.00386247	-0.00108668
	-0.009	-0.00362653	0.00386451	-0.00108377
	-0.01	-0.0035978	0.00387488	-0.00108116
	-0.011	-0.00357499	0.00388894	-0.00107756
	-0.012	-0.00355614	0.00389924	-0.00107313
	-0.013	-0.00354114	0.00390601	-0.00106888
	-0.014	-0.0035317	0.0039078	-0.00106514
	-0.015	-0.00352914	0.00390131	-0.00106097
	-0.016	-0.00353229	0.00389013	-0.00105679
	-0.017	-0.00353829	0.00387861	-0.00105311
	-0.018	-0.00354067	0.00386497	-0.0010494
	-0.019	-0.00353802	0.00384645	-0.00104493
	-0.02	-0.00353877	0.00382348	-0.00103965
	-0.021	-0.00354637	0.00380013	-0.0010345
	-0.022	-0.00355671	0.00378128	-0.00102933
	-0.023	-0.00356765	0.00376721	-0.00102265
	-0.024	-0.00358222	0.00375467	-0.00101452
	-0.025	-0.00360522	0.00374263	-0.00100596
	-0.026	-0.00363526	0.00373109	-0.000996428
	-0.027	-0.0036619	0.00372008	-0.000986117
	-0.028	-0.00367988	0.00370717	-0.000976192
	-0.029	-0.00369717	0.00368767	-0.000965771
	-0.03	-0.00372151	0.00366351	-0.000954131
	-0.031	-0.00375293	0.00363906	-0.000943197
	-0.032	-0.00378747	0.00361564	-0.000933444
	-0.033	-0.00382271	0.00359008	-0.00092307
	-0.034	-0.00385624	0.00355837	-0.000911704
	-0.035	-0.00388262	0.00352555	-0.000900288
	-0.036	-0.00390132	0.0034989	-0.00088892
	-0.037	-0.00391942	0.00347633	-0.000877039
	-0.038	-0.00394465	0.00345358	-0.000865363
	-0.039	-0.00397984	0.00343311	-0.000855009
	-0.04	-0.00401828	0.00341525	-0.000845433
	-0.041	-0.00405391	0.00339851	-0.000835674
	-0.042	-0.00409104	0.0033857	-0.000826159
	-0.043	-0.00413164	0.00337691	-0.000816629
	-0.044	-0.00416902	0.00336846	-0.000806039
	-0.045	-0.00419783	0.00335807	-0.00079483
	-0.046	-0.00422229	0.00334923	-0.000783671
	-0.047	-0.00424839	0.00334928	-0.000772666
	-0.048	-0.00427717	0.00335864	-0.000763027
	-0.049	-0.00430799	0.00336917	-0.000754853
	-0.05	-0.00433674	0.00337891	-0.000746139
	-0.051	-0.00436246	0.00339279	-0.000737008
	-0.052	-0.00438826	0.00340522	-0.000729176
	-0.053	-0.00441391	0.00340828	-0.000722952
	-0.054	-0.00443952	0.00340625	-0.000717843
	-0.055	-0.00446068	0.00340751	-0.000714007
	-0.056	-0.00446967	0.00341547	-0.000711262
	-0.057	-0.00446765	0.00342744	-0.000708315
	-0.058	-0.00446265	0.00343918	-0.000704391
	-0.059	-0.00445954	0.00344624	-0.000700817
	-0.06	-0.00445778	0.00344794	-0.000699257
	-0.061	-0.00445576	0.00344621	-0.000699654
	-0.062	-0.00445251	0.00344163	-0.000701561
	-0.063	-0.00444873	0.00343703	-0.000705361
	-0.064	-0.00444724	0.00342794	-0.000711935
	-0.065	-0.00444884	0.00340659	-0.000720009
	-0.066	-0.00445473	0.003374	-0.000727055
	-0.067	-0.00446755	0.0033352	-0.00073291
	-0.068	-0.00448299	0.00329866	-0.000738744
	-0.069	-0.00449782	0.00326845	-0.000744973
	-0.07	-0.00451336	0.0032421	-0.000750777
	-0.071	-0.00452936	0.00321836	-0.000756473
	-0.072	-0.00454546	0.00320043	-0.000763069
	-0.073	-0.00455944	0.00318929	-0.000769
	-0.074	-0.00457264	0.003178	-0.000773413
	-0.075	-0.00458639	0.00316599	-0.000777946
	-0.076	-0.0045988	0.00315785	-0.000782395
	-0.077	-0.00461333	0.00315296	-0.00078448
	-0.078	-0.00463342	0.00315205	-0.000784306
	-0.079	-0.0046593	0.00315802	-0.000783089
	-0.08	-0.00469309	0.00316822	-0.000780255
	-0.081	-0.00473106	0.00317509	-0.000776273
	-0.082	-0.00476092	0.00317548	-0.000771713
	-0.083	-0.00477972	0.00317265	-0.000766451
	-0.084	-0.00479724	0.00317087	-0.000760402
	-0.085	-0.00481562	0.00317459	-0.00075336
	-0.086	-0.00482884	0.00318679	-0.000746354
	-0.087	-0.0048393	0.00320927	-0.000739193
	-0.088	-0.00485449	0.00324235	-0.000730957
	-0.089	-0.0048784	0.00328154	-0.000722179
	-0.09	-0.0049087	0.00331727	-0.000713572
	-0.091	-0.00494186	0.00334305	-0.000705707
	-0.092	-0.0049787	0.00336347	-0.000698663
	-0.093	-0.00501895	0.00338194	-0.000693086
	-0.094	-0.00505728	0.00339561	-0.000689304
	-0.095	-0.00508902	0.00340345	-0.000685469
	-0.096	-0.00511939	0.0034036	-0.000680837
	-0.097	-0.00515913	0.00339551	-0.000677018
	-0.098	-0.00521042	0.00338211	-0.000676311
	-0.099	-0.00527199	0.00336774	-0.000679897
	-0.1	-0.00534347	0.00335006	-0.000686127
	-0.101	-0.00541698	0.00331917	-0.000693192
	-0.102	-0.00548633	0.00327064	-0.00070091
	-0.103	-0.00555216	0.00320978	-0.000708439
	-0.104	-0.00561738	0.00314795	-0.000714209
	-0.105	-0.00568344	0.00309244	-0.000718769
	-0.106	-0.00574657	0.00304495	-0.000723202
	-0.107	-0.00580845	0.00300233	-0.000726148
	-0.108	-0.00588018	0.00296043	-0.000726184
	-0.109	-0.00596629	0.00292073	-0.00072333
	-0.11	-0.00605663	0.00288692	-0.000718473
	-0.111	-0.00614125	0.00286333	-0.000711837
	-0.112	-0.00622104	0.00284799	-0.000703283
	-0.113	-0.00630041	0.00283472	-0.00069405
	-0.114	-0.00638854	0.00282233	-0.000684532
	-0.115	-0.00648996	0.00280707	-0.000673807
	-0.116	-0.00659368	0.00278739	-0.000662228
	-0.117	-0.00669278	0.00276643	-0.000651442
	-0.118	-0.00679035	0.0027429	-0.000641063
	-0.119	-0.00688563	0.00271751	-0.000629568
	-0.12	-0.00697672	0.00269321	-0.000617988
	-0.121	-0.00706449	0.00266962	-0.000606542
	-0.122	-0.00714736	0.00264414	-0.000593752
	-0.123	-0.00722463	0.0026137	-0.000580124
	-0.124	-0.00729933	0.00257938	-0.000568044
	-0.125	-0.00737349	0.00254748	-0.000558962
	-0.126	-0.00744777	0.00252285	-0.000552352
	-0.127	-0.00752094	0.00250601	-0.00054726
	-0.128	-0.00758687	0.00249603	-0.000542662
	-0.129	-0.0076401	0.00249003	-0.000538003
	-0.13	-0.00768309	0.00248346	-0.000533653
	-0.131	-0.00772479	0.00247089	-0.000529236
	-0.132	-0.00776769	0.00245008	-0.000524498
	-0.133	-0.00781148	0.00242457	-0.000520995
	-0.134	-0.00786242	0.00239755	-0.000519099
	-0.135	-0.00792209	0.00236893	-0.00051768
	-0.136	-0.00798704	0.00234149	-0.000517023
	-0.137	-0.00805433	0.00232057	-0.000518496
	-0.138	-0.00812488	0.00230368	-0.000521795
	-0.139	-0.00820391	0.00228114	-0.000524605
	-0.14	-0.0082932	0.00224681	-0.00052635
	-0.141	-0.00838889	0.00220295	-0.000528116
	-0.142	-0.00848882	0.00215247	-0.000531102
	-0.143	-0.00859328	0.00209384	-0.000535403
	-0.144	-0.00870182	0.00202445	-0.000539764
	-0.145	-0.00881304	0.00194807	-0.000544251
	-0.146	-0.00892164	0.00187051	-0.000548881
	-0.147	-0.00902304	0.00179011	-0.000553854
	-0.148	-0.00912201	0.00170736	-0.000559441
	-0.149	-0.0092259	0.0016253	-0.000565446
	-0.15	-0.00932827	0.00153962	-0.000573193
	-0.151	-0.00941779	0.00144748	-0.000583432
	-0.152	-0.00949667	0.00135558	-0.000594024
	-0.153	-0.00957366	0.00127019	-0.000602491
	-0.154	-0.00965265	0.00118892	-0.000608784
	-0.155	-0.00973665	0.00110455	-0.000613141
	-0.156	-0.00982783	0.00101648	-0.000615847
	-0.157	-0.00992153	0.000930704	-0.000617236
	-0.158	-0.0100169	0.000845919	-0.000617758
	-0.159	-0.0101214	0.000758964	-0.000619111
	-0.16	-0.0102347	0.000670918	-0.000622594
	-0.161	-0.0103497	0.000581751	-0.000628435
	-0.162	-0.0104628	0.000489999	-0.000635627
	-0.163	-0.0105743	0.000392417	-0.00064219
	-0.164	-0.0106892	0.000291755	-0.000645951
	-0.165	-0.0108129	0.000192678	-0.000646748
	-0.166	-0.0109449	9.57324e-05	-0.000646041
	-0.167	-0.0110819	-4.86416e-07	-0.000644396
	-0.168	-0.0112227	-9.81155e-05	-0.000642832
	-0.169	-0.0113664	-0.000195439	-0.000642039
	-0.17	-0.0115122	-0.000294365	-0.000641771
	-0.171	-0.0116642	-0.000400912	-0.000642392
	-0.172	-0.0118246	-0.000514302	-0.000643961
	-0.173	-0.0119916	-0.000627853	-0.000645876
	-0.174	-0.012158	-0.000736156	-0.000648373
	-0.175	-0.0123168	-0.000837862	-0.00065244
	-0.176	-0.0124719	-0.000936005	-0.000656977
	-0.177	-0.0126291	-0.00103184	-0.000659994
	-0.178	-0.0127884	-0.00112059	-0.000661455
	-0.179	-0.0129511	-0.00120176	-0.000662658
	-0.18	-0.0131224	-0.00128309	-0.0006645
	-0.181	-0.0133032	-0.00136822	-0.000667259
	-0.182	-0.0134893	-0.00145066	-0.000670671
	-0.183	-0.0136789	-0.00152827	-0.00067382
	-0.184	-0.0138691	-0.00160778	-0.000677156
	-0.185	-0.0140561	-0.00168849	-0.00068169
	-0.186	-0.0142463	-0.00176763	-0.000687022
	-0.187	-0.014445	-0.00185161	-0.000692143
	-0.188	-0.0146477	-0.00194385	-0.000696356
	-0.189	-0.0148528	-0.00204092	-0.000698968
	-0.19	-0.0150624	-0.00214092	-0.000700481
	-0.191	-0.0152786	-0.00225096	-0.000702129
	-0.192	-0.015504	-0.00237894	-0.000704056
	-0.193	-0.015737	-0.00251757	-0.00070678
	-0.194	-0.0159758	-0.00265458	-0.000710597
	-0.195	-0.0162231	-0.00278551	-0.000715191
	-0.196	-0.0164796	-0.0029137	-0.000721441
	-0.197	-0.0167426	-0.00304679	-0.000728986
	-0.198	-0.0170088	-0.003186	-0.000736322
	-0.199	-0.0172764	-0.00332736	-0.000744027
	-0.2	-0.0175462	-0.00346884	-0.000752509
	-0.201	-0.0178127	-0.00361068	-0.000760283
	-0.202	-0.0180729	-0.00375532	-0.000766292
	-0.203	-0.0183392	-0.00390497	-0.000772074
	-0.204	-0.0186197	-0.00406097	-0.000779267
	-0.205	-0.0189119	-0.00422454	-0.000787453
	-0.206	-0.0192111	-0.00439521	-0.000795982
	-0.207	-0.0195118	-0.00457653	-0.000805255
	-0.208	-0.0198174	-0.00477778	-0.000816384
	-0.209	-0.0201298	-0.00499727	-0.00082904
	-0.21	-0.0204434	-0.00522113	-0.000842258
	-0.211	-0.020759	-0.00544189	-0.000855674
	-0.212	-0.0210823	-0.00566326	-0.000868903
	-0.213	-0.0214139	-0.00588903	-0.000881249
	-0.214	-0.021749	-0.00611968	-0.000892552
	-0.215	-0.0220847	-0.00635578	-0.00090438
	-0.216	-0.02243	-0.00659438	-0.00091761
	-0.217	-0.0227903	-0.00683285	-0.000932223
	-0.218	-0.023155	-0.00706992	-0.000947283
	-0.219	-0.0235142	-0.00730318	-0.000961483
	-0.22	-0.0238676	-0.00753869	-0.000975894
	-0.221	-0.0242219	-0.00778571	-0.000990591
	-0.222	-0.0245809	-0.00804524	-0.00100415
	-0.223	-0.0249392	-0.00831074	-0.00101666
	-0.224	-0.025295	-0.00857611	-0.00102811
	-0.225	-0.0256534	-0.008841	-0.00103901
	-0.226	-0.0260095	-0.00910443	-0.00105068
	-0.227	-0.0263588	-0.00936268	-0.00106354
	-0.228	-0.0267089	-0.00961021	-0.00107803
	-0.229	-0.0270605	-0.009846	-0.00109522
	-0.23	-0.0274118	-0.0100751	-0.00111557
	-0.231	-0.0277631	-0.0103016	-0.00113756
	-0.232	-0.0281118	-0.010529	-0.00116049
	-0.233	-0.0284566	-0.0107584	-0.00118424
	-0.234	-0.0287936	-0.0109878	-0.00120853
	-0.235	-0.0291212	-0.0112198	-0.00123353
	-0.236	-0.0294398	-0.0114559	-0.00125672
	-0.237	-0.0297529	-0.0116912	-0.00127755
	-0.238	-0.0300689	-0.0119269	-0.00129897
	-0.239	-0.0303915	-0.0121655	-0.0013209
	-0.24	-0.0307172	-0.0124006	-0.00134125
	-0.241	-0.0310421	-0.0126304	-0.00135979
	-0.242	-0.0313624	-0.0128634	-0.00137737
	-0.243	-0.0316753	-0.0131034	-0.00139385
	-0.244	-0.0319786	-0.0133488	-0.00140896
	-0.245	-0.0322729	-0.0135971	-0.00142301
	-0.246	-0.0325678	-0.0138429	-0.00143551
	-0.247	-0.0328723	-0.0140829	-0.00144669
	-0.248	-0.0331849	-0.014319	-0.00145779
	-0.249	-0.0334989	-0.0145537	-0.00146796
	-0.25	-0.0338094	-0.0147885	-0.00147614
	-0.251	-0.0341121	-0.0150236	-0.00148335
	-0.252	-0.0344031	-0.0152606	-0.00149162
	-0.253	-0.0346862	-0.0154957	-0.00150198
	-0.254	-0.0349699	-0.0157251	-0.00151392
	-0.255	-0.0352551	-0.015952	-0.00152668
	-0.256	-0.0355405	-0.0161776	-0.00153943
	-0.257	-0.0358266	-0.0163989	-0.00155147
	-0.258	-0.0361092	-0.0166135	-0.00156279
	-0.259	-0.0363876	-0.0168217	-0.00157551
	-0.26	-0.0366627	-0.0170249	-0.00159119
	-0.261	-0.036932	-0.017227	-0.00160855
	-0.262	-0.0371973	-0.0174307	-0.00162651
	-0.263	-0.0374597	-0.0176367	-0.00164328
	-0.264	-0.0377158	-0.0178449	-0.00165847
	-0.265	-0.037964	-0.0180511	-0.00167492
	-0.266	-0.0382062	-0.0182481	-0.00169188
	-0.267	-0.0384413	-0.0184374	-0.00170591
	-0.268	-0.0386686	-0.0186235	-0.00171746
	-0.269	-0.0388944	-0.0188086	-0.00172904
	-0.27	-0.0391259	-0.0189983	-0.00174159
	-0.271	-0.0393622	-0.0191892	-0.00175493
	-0.272	-0.0395943	-0.0193719	-0.00176875
	-0.273	-0.0398141	-0.0195457	-0.00178207
	-0.274	-0.040022	-0.0197155	-0.00179477
	-0.275	-0.0402229	-0.0198813	-0.0018083
	-0.276	-0.0404161	-0.0200397	-0.001822
	-0.277	-0.0406054	-0.020195	-0.00183473
	-0.278	-0.0407925	-0.0203494	-0.00184688
	-0.279	-0.0409689	-0.0204992	-0.00185944
	-0.28	-0.0411385	-0.0206457	-0.00187291
	-0.281	-0.0413117	-0.0207932	-0.00188593
	-0.282	-0.0414925	-0.0209441	-0.00189797
	-0.283	-0.041678	-0.0211	-0.00191018
	-0.284	-0.0418572	-0.0212644	-0.00192429
	-0.285	-0.0420259	-0.0214376	-0.00194162
	-0.286	-0.0421912	-0.0216156	-0.00196091
	-0.287	-0.0423621	-0.0217938	-0.00198066
	-0.288	-0.0425426	-0.0219683	-0.00200136
	-0.289	-0.0427317	-0.0221394	-0.00202298
	-0.29	-0.0429267	-0.0223081	-0.00204468
	-0.291	-0.0431217	-0.02247	-0.00206646
	-0.292	-0.0433141	-0.0226258	-0.00208748
	-0.293	-0.0435027	-0.0227796	-0.00210743
	-0.294	-0.0436854	-0.0229299	-0.00212668
	-0.295	-0.0438617	-0.0230723	-0.00214487
	-0.296	-0.0440349	-0.0232054	-0.00216316
	-0.297	-0.0442086	-0.0233298	-0.00218218
	-0.298	-0.0443823	-0.0234451	-0.00220215
	-0.299	-0.044553	-0.0235504	-0.00222289
	-0.3	-0.0447179	-0.0236463	-0.00224218
	-0.301	-0.0448782	-0.0237361	-0.00225922
	-0.302	-0.0450359	-0.0238234	-0.00227558
	-0.303	-0.0451901	-0.0239072	-0.00229409
	-0.304	-0.0453356	-0.023987	-0.00231555
	-0.305	-0.0454702	-0.0240661	-0.00233793
	-0.306	-0.0456005	-0.0241442	-0.00235982
	-0.307	-0.0457266	-0.024218	-0.00238199
	-0.308	-0.0458464	-0.024287	-0.00240488
	-0.309	-0.0459642	-0.0243538	-0.00242736
	-0.31	-0.046085	-0.0244182	-0.00244815
	-0.311	-0.0462082	-0.0244802	-0.0024675
	-0.312	-0.0463312	-0.0245435	-0.00248851
	-0.313	-0.0464555	-0.0246143	-0.00251177
	-0.314	-0.0465802	-0.0246925	-0.00253429
	-0.315	-0.0467016	-0.0247713	-0.00255474
	-0.316	-0.0468184	-0.0248454	-0.00257458
	-0.317	-0.0469296	-0.0249152	-0.00259575
	-0.318	-0.047041	-0.0249862	-0.00261798
	-0.319	-0.047158	-0.0250646	-0.00264028
	-0.32	-0.0472738	-0.0251511	-0.00266279
	-0.321	-0.0473844	-0.0252413	-0.00268587
	-0.322	-0.0474933	-0.0253306	-0.00270892
	-0.323	-0.0476006	-0.0254143	-0.00273177
	-0.324	-0.0477059	-0.0254873	-0.00275558
	-0.325	-0.0478093	-0.025552	-0.00277983
	-0.326	-0.0479139	-0.0256156	-0.00280235
	-0.327	-0.0480159	-0.0256793	-0.0028239
	-0.328	-0.0481088	-0.0257444	-0.00284604
	-0.329	-0.0481989	-0.0258117	-0.00286804
	-0.33	-0.0482903	-0.0258784	-0.0028895
	-0.331	-0.048378	-0.0259442	-0.00290983
	-0.332	-0.0484601	-0.0260099	-0.00292888
	-0.333	-0.0485404	-0.0260742	-0.00294771
	-0.334	-0.0486227	-0.0261362	-0.00296776
	-0.335	-0.0487061	-0.0261975	-0.00298929
	-0.336	-0.0487862	-0.0262569	-0.0030108
	-0.337	-0.0488609	-0.0263103	-0.00303325
	-0.338	-0.0489339	-0.0263546	-0.00305799
	-0.339	-0.0490132	-0.0263903	-0.00308309
	-0.34	-0.0490979	-0.026418	-0.00310671
	-0.341	-0.0491781	-0.0264388	-0.00312736
	-0.342	-0.0492505	-0.0264602	-0.00314438
	-0.343	-0.0493193	-0.0264843	-0.00315987
	-0.344	-0.0493891	-0.0265059	-0.0031752
	-0.345	-0.0494599	-0.0265207	-0.00319008
	-0.346	-0.0495274	-0.0265263	-0.00320367
	-0.347	-0.0495872	-0.0265264	-0.00321495
	-0.348	-0.0496385	-0.0265258	-0.00322444
	-0.349	-0.0496839	-0.0265227	-0.0032326
	-0.35	-0.0497225	-0.0265182	-0.00323958
	-0.351	-0.0497514	-0.0265194	-0.00324554
	-0.352	-0.0497704	-0.0265276	-0.00324985
	-0.353	-0.0497855	-0.0265408	-0.0032532
	-0.354	-0.049809	-0.0265601	-0.00325628
	-0.355	-0.0498437	-0.0265882	-0.00325882
	-0.356	-0.0498802	-0.0266255	-0.00326123
	-0.357	-0.0499145	-0.0266657	-0.00326308
	-0.358	-0.0499468	-0.0267016	-0.00326422
	-0.359	-0.0499725	-0.0267325	-0.00326493
	-0.36	-0.0499919	-0.0267645	-0.00326441
	-0.361	-0.0500103	-0.0268024	-0.00326299
	-0.362	-0.0500305	-0.0268455	-0.0032608
	-0.363	-0.050055	-0.0268874	-0.00325592
	-0.364	-0.0500803	-0.0269204	-0.00324869
	-0.365	-0.0501011	-0.0269428	-0.003241
	-0.366	-0.0501194	-0.0269594	-0.00323312
	-0.367	-0.0501372	-0.0269765	-0.00322527
	-0.368	-0.050151	-0.0270002	-0.00321845
	-0.369	-0.0501609	-0.0270296	-0.00321364
	-0.37	-0.0501752	-0.0270556	-0.00321055
	-0.371	-0.0502002	-0.0270775	-0.00320777
	-0.372	-0.0502305	-0.0271031	-0.00320495
	-0.373	-0.0502578	-0.0271305	-0.00320297
	-0.374	-0.0502823	-0.027154	-0.00320107
	-0.375	-0.0503048	-0.0271732	-0.00319858
	-0.376	-0.0503204	-0.0271881	-0.00319695
	-0.377	-0.050331	-0.0271983	-0.00319576
	-0.378	-0.0503454	-0.0272043	-0.00319387
	-0.379	-0.0503715	-0.0272073	-0.00319273
	-0.38	-0.0504097	-0.02721	-0.00319277
	-0.381	-0.0504564	-0.0272177	-0.00319292
	-0.382	-0.0505116	-0.0272331	-0.0031936
	-0.383	-0.0505707	-0.0272564	-0.00319602
	-0.384	-0.0506238	-0.0272844	-0.00320133
	-0.385	-0.0506661	-0.0273095	-0.00320926
	-0.386	-0.0507009	-0.0273267	-0.00321841
	-0.387	-0.0507338	-0.0273361	-0.00322828
	-0.388	-0.050763	-0.0273408	-0.00323788
	-0.389	-0.0507893	-0.0273436	-0.00324689
	-0.39	-0.0508204	-0.0273439	-0.00325619
	-0.391	-0.0508521	-0.0273402	-0.00326645
	-0.392	-0.0508749	-0.0273362	-0.00327819
	-0.393	-0.0508915	-0.0273361	-0.0032907
	-0.394	-0.0509069	-0.0273368	-0.00330288
	-0.395	-0.0509183	-0.0273278	-0.00331478
	-0.396	-0.050922	-0.0273056	-0.00332615
	-0.397	-0.0509194	-0.0272743	-0.00333608
	-0.398	-0.0509155	-0.0272334	-0.00334477
	-0.399	-0.050915	-0.0271839	-0.00335277
	-0.4	-0.0509203	-0.0271319	-0.00335981
	-0.399	-0.0509307	-0.0270831	-0.00336584
	-0.398	-0.0509438	-0.0270379	-0.00337224
	-0.397	-0.0509581	-0.0269925	-0.00338002
	-0.396	-0.0509726	-0.0269474	-0.00338826
	-0.395	-0.0509845	-0.0269041	-0.0033962
	-0.394	-0.0509913	-0.0268624	-0.00340304
	-0.393	-0.0509946	-0.0268257	-0.00340878
	-0.392	-0.0509965	-0.0267979	-0.00341544
	-0.391	-0.0510007	-0.0267762	-0.00342339
	-0.39	-0.0510127	-0.026761	-0.00343157
	-0.389	-0.0510287	-0.0267592	-0.00343948
	-0.388	-0.0510428	-0.0267744	-0.00344678
	-0.387	-0.0510579	-0.0268054	-0.00345428
	-0.386	-0.051076	-0.0268474	-0.00346265
	-0.385	-0.0510938	-0.026896	-0.00347207
	-0.384	-0.0511123	-0.0269477	-0.00348383
	-0.383	-0.0511366	-0.0269945	-0.0034985
	-0.382	-0.0511657	-0.0270308	-0.00351517
	-0.381	-0.0511929	-0.0270606	-0.00353282
	-0.38	-0.0512129	-0.0270923	-0.00355061
	-0.379	-0.0512256	-0.0271283	-0.00356891
	-0.378	-0.0512307	-0.0271665	-0.00358765
	-0.377	-0.0512315	-0.0272052	-0.0036051
	-0.376	-0.051234	-0.0272432	-0.00361995
	-0.375	-0.051242	-0.0272771	-0.0036332
	-0.374	-0.0512604	-0.0273036	-0.00364602
	-0.373	-0.0512867	-0.0273245	-0.00365738
	-0.372	-0.0513109	-0.027342	-0.00366783
	-0.371	-0.0513295	-0.0273583	-0.00367815
	-0.37	-0.0513429	-0.027372	-0.00368734
	-0.369	-0.0513512	-0.027376	-0.00369534
	-0.368	-0.0513562	-0.0273691	-0.0037024
	-0.367	-0.0513572	-0.027359	-0.00370768
	-0.366	-0.0513523	-0.027347	-0.00371115
	-0.365	-0.0513429	-0.027331	-0.00371449
	-0.364	-0.0513296	-0.0273168	-0.00371883
	-0.363	-0.0513105	-0.0273117	-0.00372423
	-0.362	-0.0512878	-0.0273172	-0.00372894
	-0.361	-0.0512634	-0.0273274	-0.00373071
	-0.36	-0.0512355	-0.0273382	-0.00373046
	-0.359	-0.0512047	-0.0273504	-0.00373042
	-0.358	-0.0511738	-0.027361	-0.00372982
	-0.357	-0.051146	-0.0273665	-0.00372781
	-0.356	-0.051122	-0.0273692	-0.00372573
	-0.355	-0.0510996	-0.0273713	-0.00372398
	-0.354	-0.05108	-0.0273755	-0.00372274
	-0.353	-0.0510623	-0.0273862	-0.00372252
	-0.352	-0.051043	-0.0274038	-0.0037229
	-0.351	-0.0510283	-0.0274259	-0.00372399
	-0.35	-0.051023	-0.0274467	-0.00372598
	-0.349	-0.0510204	-0.0274613	-0.00372817
	-0.348	-0.0510208	-0.0274663	-0.00373003
	-0.347	-0.0510258	-0.0274622	-0.00373248
	-0.346	-0.0510303	-0.0274531	-0.00373579
	-0.345	-0.0510356	-0.0274428	-0.00373887
	-0.344	-0.0510448	-0.0274304	-0.00374225
	-0.343	-0.051053	-0.0274099	-0.0037459
	-0.342	-0.0510529	-0.0273807	-0.00374921
	-0.341	-0.0510435	-0.027349	-0.00375351
	-0.34	-0.0510247	-0.0273202	-0.00375873
	-0.339	-0.0509986	-0.0272943	-0.00376371
	-0.338	-0.0509718	-0.0272652	-0.00376876
	-0.337	-0.0509433	-0.0272344	-0.00377312
	-0.336	-0.0509101	-0.0272067	-0.00377553
	-0.335	-0.0508719	-0.0271766	-0.00377631
	-0.334	-0.0508276	-0.0271416	-0.00377618
	-0.333	-0.0507823	-0.0271079	-0.00377488
	-0.332	-0.0507441	-0.0270765	-0.00377191
	-0.331	-0.0507133	-0.0270458	-0.00376762
	-0.33	-0.0506824	-0.0270183	-0.00376204
	-0.329	-0.0506486	-0.0269968	-0.0037552
	-0.328	-0.0506164	-0.0269815	-0.00374783
	-0.327	-0.0505878	-0.0269695	-0.0037412
	-0.326	-0.0505627	-0.0269587	-0.00373705
	-0.325	-0.0505349	-0.0269528	-0.00373715
	-0.324	-0.0504988	-0.0269587	-0.00374179
	-0.323	-0.0504598	-0.0269727	-0.00374958
	-0.322	-0.0504251	-0.0269812	-0.00375964
	-0.321	-0.0503963	-0.026978	-0.00377074
	-0.32	-0.0503722	-0.0269702	-0.00378053
	-0.319	-0.0503494	-0.0269671	-0.00378812
	-0.318	-0.0503281	-0.0269681	-0.00379476
	-0.317	-0.050308	-0.0269696	-0.00380216
	-0.316	-0.0502779	-0.0269744	-0.00380968
	-0.315	-0.0502349	-0.026985	-0.0038149
	-0.314	-0.0501886	-0.0269992	-0.00381694
	-0.313	-0.0501425	-0.027014	-0.00381561
	-0.312	-0.0500963	-0.0270276	-0.00381083
	-0.311	-0.0500503	-0.0270389	-0.003804
	-0.31	-0.050002	-0.0270486	-0.00379596
	-0.309	-0.0499483	-0.0270591	-0.0037859
	-0.308	-0.049889	-0.027073	-0.00377487
	-0.307	-0.0498279	-0.027091	-0.00376446
	-0.306	-0.0497682	-0.0271104	-0.00375469
	-0.305	-0.0497089	-0.0271223	-0.00374502
	-0.304	-0.0496478	-0.0271193	-0.00373476
	-0.303	-0.049585	-0.0271041	-0.00372547
	-0.302	-0.0495178	-0.0270834	-0.00371879
	-0.301	-0.0494424	-0.0270623	-0.00371408
	-0.3	-0.0493606	-0.0270413	-0.00371104
	-0.299	-0.0492763	-0.0270183	-0.00370912
	-0.298	-0.0491924	-0.0269909	-0.00370771
	-0.297	-0.0491076	-0.0269617	-0.00370738
	-0.296	-0.049021	-0.0269324	-0.00370826
	-0.295	-0.0489372	-0.0268982	-0.00370943
	-0.294	-0.0488522	-0.0268597	-0.00370972
	-0.293	-0.048761	-0.026823	-0.00370834
	-0.292	-0.0486678	-0.0267906	-0.00370563
	-0.291	-0.048576	-0.0267569	-0.00370212
	-0.29	-0.0484843	-0.0267172	-0.00369823
	-0.289	-0.0483908	-0.0266733	-0.0036947
	-0.288	-0.0482997	-0.0266263	-0.00369123
	-0.287	-0.0482184	-0.0265772	-0.00368635
	-0.286	-0.0481466	-0.0265269	-0.00367913
	-0.285	-0.0480746	-0.0264724	-0.00367115
	-0.284	-0.0479982	-0.0264149	-0.00366498
	-0.283	-0.04792	-0.0263558	-0.00366032
	-0.282	-0.0478367	-0.0262901	-0.00365504
	-0.281	-0.0477465	-0.0262246	-0.00364927
	-0.28	-0.0476585	-0.0261687	-0.00364396
	-0.279	-0.0475802	-0.0261159	-0.00363808
	-0.278	-0.0475079	-0.026062	-0.00363117
	-0.277	-0.0474357	-0.0260069	-0.00362363
	-0.276	-0.047365	-0.0259506	-0.00361555
	-0.275	-0.0472956	-0.0258983	-0.00360713
	-0.274	-0.0472266	-0.025854	-0.00359969
	-0.273	-0.0471623	-0.0258155	-0.00359485
	-0.272	-0.0471036	-0.0257787	-0.00359183
	-0.271	-0.0470482	-0.0257418	-0.00358909
	-0.27	-0.0469935	-0.0257044	-0.00358673
	-0.269	-0.0469403	-0.0256638	-0.00358586
	-0.268	-0.0468871	-0.0256212	-0.00358673
	-0.267	-0.0468297	-0.0255853	-0.00358893
	-0.266	-0.0467697	-0.0255594	-0.00359193
	-0.265	-0.0467108	-0.0255389	-0.00359628
	-0.264	-0.0466527	-0.0255191	-0.00360298
	-0.263	-0.0465932	-0.0254976	-0.00361015
	-0.262	-0.0465253	-0.0254751	-0.00361572
	-0.261	-0.0464459	-0.0254574	-0.00362022
	-0.26	-0.0463665	-0.0254472	-0.0036248
	-0.259	-0.0462918	-0.0254408	-0.00363025
	-0.258	-0.0462171	-0.0254344	-0.00363663
	-0.257	-0.0461415	-0.0254297	-0.00364307
	-0.256	-0.0460643	-0.0254287	-0.00364804
	-0.255	-0.0459792	-0.0254239	-0.00365145
	-0.254	-0.0458813	-0.0254135	-0.0036543
	-0.253	-0.0457755	-0.025404	-0.00365676
	-0.252	-0.0456688	-0.0253902	-0.00365964
	-0.251	-0.045563	-0.0253677	-0.00366444
	-0.25	-0.0454569	-0.0253411	-0.00367138
	-0.249	-0.0453463	-0.0253069	-0.00367937
	-0.248	-0.045228	-0.0252586	-0.00368775
	-0.247	-0.045106	-0.0252007	-0.00369587
	-0.246	-0.0449869	-0.0251372	-0.00370265
	-0.245	-0.0448665	-0.0250677	-0.00370726
	-0.244	-0.044733	-0.0249916	-0.00370904
	-0.243	-0.0445885	-0.0249065	-0.00370876
	-0.242	-0.0444454	-0.024812	-0.00370874
	-0.241	-0.0443085	-0.0247083	-0.00370934
	-0.24	-0.0441709	-0.0245946	-0.00370978
	-0.239	-0.0440241	-0.0244696	-0.00370974
	-0.238	-0.0438647	-0.0243335	-0.00370764
	-0.237	-0.0436947	-0.024195	-0.00370309
	-0.236	-0.0435219	-0.0240621	-0.00369788
	-0.235	-0.0433531	-0.0239335	-0.00369313
	-0.234	-0.0431884	-0.0238058	-0.00368879
	-0.233	-0.0430262	-0.0236792	-0.00368548
	-0.232	-0.0428636	-0.023557	-0.00368453
	-0.231	-0.0426987	-0.0234386	-0.00368528
	-0.23	-0.0425343	-0.0233213	-0.0036854
	-0.229	-0.0423691	-0.0232053	-0.00368484
	-0.228	-0.0422021	-0.0230921	-0.00368498
	-0.227	-0.042037	-0.0229798	-0.00368576
	-0.226	-0.0418727	-0.0228627	-0.00368631
	-0.225	-0.041708	-0.0227412	-0.00368793
	-0.224	-0.0415464	-0.0226163	-0.00369299
	-0.223	-0.0413899	-0.0224847	-0.00370016
	-0.222	-0.0412375	-0.0223457	-0.0037065
	-0.221	-0.0410882	-0.022198	-0.00371067
	-0.22	-0.0409394	-0.0220423	-0.00371275
	-0.219	-0.0407886	-0.0218814	-0.00371362
	-0.218	-0.0406333	-0.021717	-0.00371449
	-0.217	-0.0404696	-0.0215484	-0.00371666
	-0.216	-0.0402968	-0.0213769	-0.0037188
	-0.215	-0.0401156	-0.0212067	-0.00371884
	-0.214	-0.0399225	-0.021042	-0.00371632
	-0.213	-0.0397178	-0.0208792	-0.00371077
	-0.212	-0.0395054	-0.0207159	-0.00370251
	-0.211	-0.0392833	-0.020556	-0.00369239
	-0.21	-0.0390499	-0.020395	-0.00368072
	-0.209	-0.0388114	-0.0202238	-0.00366836
	-0.208	-0.0385685	-0.0200463	-0.00365546
	-0.207	-0.0383173	-0.0198747	-0.00364174
	-0.206	-0.0380601	-0.0197092	-0.00362722
	-0.205	-0.0377994	-0.0195451	-0.00361064
	-0.204	-0.0375399	-0.0193833	-0.00359224
	-0.203	-0.0372867	-0.0192217	-0.00357433
	-0.202	-0.0370342	-0.0190522	-0.00355758
	-0.201	-0.0367779	-0.0188716	-0.00354102
	-0.2	-0.0365225	-0.0186856	-0.0035243
	-0.199	-0.0362687	-0.0184962	-0.00350808
	-0.198	-0.0360118	-0.0183015	-0.00349316
	-0.197	-0.0357486	-0.0181022	-0.00347971
	-0.196	-0.0354832	-0.0178987	-0.00346677
	-0.195	-0.035219	-0.0176924	-0.00345322
	-0.194	-0.0349497	-0.0174845	-0.00343891
	-0.193	-0.0346678	-0.0172732	-0.0034254
	-0.192	-0.0343716	-0.0170566	-0.00341495
	-0.191	-0.0340675	-0.0168387	-0.00340702
	-0.19	-0.0337637	-0.0166269	-0.00339979
	-0.189	-0.0334573	-0.0164212	-0.00339226
	-0.188	-0.0331376	-0.0162178	-0.00338308
	-0.187	-0.0328055	-0.0160175	-0.00337194
	-0.186	-0.0324663	-0.0158195	-0.00336047
	-0.185	-0.0321162	-0.0156153	-0.00334982
	-0.184	-0.0317526	-0.0153943	-0.00333906
	-0.183	-0.0313809	-0.0151596	-0.00332648
	-0.182	-0.0310089	-0.0149187	-0.00331161
	-0.181	-0.0306369	-0.014674	-0.00329433
	-0.18	-0.0302603	-0.0144298	-0.00327488
	-0.179	-0.0298825	-0.0141894	-0.003255
	-0.178	-0.0295107	-0.0139515	-0.00323656
	-0.177	-0.0291499	-0.013712	-0.00321951
	-0.176	-0.028801	-0.0134712	-0.0032031
	-0.175	-0.0284588	-0.0132327	-0.00318716
	-0.174	-0.0281195	-0.0129984	-0.00317077
	-0.173	-0.0277822	-0.0127672	-0.00315394
	-0.172	-0.0274475	-0.0125388	-0.00313713
	-0.171	-0.0271216	-0.0123126	-0.00311937
	-0.17	-0.0268054	-0.012082	-0.0031008
	-0.169	-0.0264943	-0.0118434	-0.0030825
	-0.168	-0.0261842	-0.0116042	-0.00306418
	-0.167	-0.0258708	-0.0113704	-0.00304468
	-0.166	-0.0255558	-0.0111394	-0.00302329
	-0.165	-0.0252411	-0.0109068	-0.00300063
	-0.164	-0.0249222	-0.0106722	-0.00297782
	-0.163	-0.0245967	-0.0104382	-0.00295429
	-0.162	-0.0242677	-0.0102105	-0.00293004
	-0.161	-0.0239377	-0.00999194	-0.0029065
	-0.16	-0.0236113	-0.00977972	-0.00288383
	-0.159	-0.0232942	-0.00957292	-0.00286126
	-0.158	-0.0229889	-0.0093705	-0.00283792
	-0.157	-0.0226877	-0.00917321	-0.00281434
	-0.156	-0.0223824	-0.0089797	-0.0027923
	-0.155	-0.0220781	-0.00878937	-0.00277158
	-0.154	-0.0217813	-0.00860635	-0.00275199
	-0.153	-0.0214916	-0.0084244	-0.00273342
	-0.152	-0.0212049	-0.00823554	-0.00271396
	-0.151	-0.0209148	-0.00804382	-0.00269423
	-0.15	-0.0206198	-0.00785662	-0.00267587
	-0.149	-0.0203226	-0.00767252	-0.00265839
	-0.148	-0.0200239	-0.0074875	-0.00264113
	-0.147	-0.0197269	-0.00730095	-0.0026254
	-0.146	-0.019435	-0.00711094	-0.00261302
	-0.145	-0.0191498	-0.00692083	-0.00260324
	-0.144	-0.0188729	-0.00673264	-0.0025935
	-0.143	-0.0185995	-0.00653974	-0.00258184
	-0.142	-0.0183237	-0.00633964	-0.00256935
	-0.141	-0.0180478	-0.0061378	-0.00255798
	-0.14	-0.0177795	-0.00593563	-0.0025473
	-0.139	-0.0175214	-0.00573194	-0.00253566
	-0.138	-0.01727	-0.00552864	-0.00252291
	-0.137	-0.0170234	-0.00532187	-0.00251052
	-0.136	-0.0167807	-0.00510748	-0.00249878
	-0.135	-0.0165383	-0.00488584	-0.00248647
	-0.134	-0.016294	-0.00465816	-0.00247337
	-0.133	-0.01605	-0.00443271	-0.00246023
	-0.132	-0.0158099	-0.00421621	-0.00244581
	-0.131	-0.0155706	-0.00400419	-0.00242896
	-0.13	-0.0153303	-0.00378909	-0.00241135
	-0.129	-0.0150962	-0.00357154	-0.00239478
	-0.128	-0.0148733	-0.00335925	-0.00237974
	-0.127	-0.0146608	-0.00315625	-0.00236498
	-0.126	-0.0144576	-0.00296075	-0.00234856
	-0.125	-0.0142599	-0.00277167	-0.0023294
	-0.124	-0.0140641	-0.00258727	-0.00230814
	-0.123	-0.0138755	-0.00240205	-0.00228703
	-0.122	-0.0136982	-0.00221885	-0.00226691
	-0.121	-0.0135265	-0.00204397	-0.00224822
	-0.12	-0.0133548	-0.00187424	-0.00223194
	-0.119	-0.0131832	-0.00170814	-0.00221702
	-0.118	-0.0130113	-0.00155035	-0.00220206
	-0.117	-0.0128411	-0.00139838	-0.00218746
	-0.116	-0.0126738	-0.00124446	-0.00217262
	-0.115	-0.0125086	-0.00108849	-0.00215625
	-0.114	-0.0123454	-0.000935361	-0.00213933
	-0.113	-0.0121797	-0.000788286	-0.00212214
	-0.112	-0.0120058	-0.000645594	-0.002104
	-0.111	-0.011826	-0.000507249	-0.00208605
	-0.11	-0.0116464	-0.00037772	-0.00206903
	-0.109	-0.0114725	-0.000257103	-0.00205286
	-0.108	-0.0113081	-0.000145664	-0.00203752
	-0.107	-0.011153	-4.65067e-05	-0.00202375
	-0.106	-0.0110015	4.2783e-05	-0.00201135
	-0.105	-0.0108494	0.000126998	-0.00199852
	-0.104	-0.0107017	0.000206872	-0.00198496
	-0.103	-0.0105635	0.000281703	-0.00197088
	-0.102	-0.0104315	0.000347731	-0.00195603
	-0.101	-0.0103013	0.000405185	-0.00194125
	-0.1	-0.0101744	0.000462407	-0.00192835
	-0.099	-0.010049	0.00052167	-0.00191787
	-0.098	-0.00992247	0.000582821	-0.00190847
	-0.097	-0.00979516	0.000645326	-0.00189986
	-0.096	-0.00966729	0.000708003	-0.00189282
	-0.095	-0.00953695	0.000773925	-0.00188717
	-0.094	-0.00939962	0.00084513	-0.00188199
	-0.093	-0.00925546	0.000920518	-0.00187572
	-0.092	-0.00910916	0.000993892	-0.0018676
	-0.091	-0.00896633	0.00106343	-0.00185817
	-0.09	-0.00882949	0.0011354	-0.00184838
	-0.089	-0.00869717	0.00121329	-0.00183872
	-0.088	-0.00856923	0.00129754	-0.00182783
	-0.087	-0.00844625	0.00138598	-0.00181554
	-0.086	-0.00832699	0.00147603	-0.00180289
	-0.085	-0.0082103	0.00156864	-0.00178929
	-0.084	-0.00809804	0.00166184	-0.00177449
	-0.083	-0.00798959	0.00175142	-0.001759
	-0.082	-0.00787881	0.00183659	-0.00174354
	-0.081	-0.00776102	0.00191744	-0.00172929
	-0.08	-0.00763344	0.00199544	-0.00171687
	-0.079	-0.00749587	0.00206689	-0.00170532
	-0.078	-0.00735026	0.00212457	-0.00169385
	-0.077	-0.00720054	0.00217018	-0.00168415
	-0.076	-0.00705201	0.0022102	-0.00167852
	-0.075	-0.00690403	0.00224946	-0.00167597
	-0.074	-0.00676006	0.00228845	-0.00167415
	-0.073	-0.00662717	0.00232751	-0.00167326
	-0.072	-0.00650273	0.0023657	-0.00167256
	-0.071	-0.00638659	0.00239797	-0.00167078
	-0.07	-0.00628417	0.00242491	-0.00166938
	-0.069	-0.00619676	0.00245056	-0.00167004
	-0.068	-0.00612029	0.00247667	-0.00167257
	-0.067	-0.00604756	0.00250672	-0.00167557
	-0.066	-0.00597565	0.00254646	-0.00167818
	-0.065	-0.00590402	0.00259867	-0.00168011
	-0.064	-0.00582893	0.00265697	-0.00168127
	-0.063	-0.00574875	0.00271303	-0.0016808
	-0.062	-0.00566812	0.00276915	-0.00167841
	-0.061	-0.00559179	0.00282572	-0.00167445
	-0.06	-0.00552327	0.00287598	-0.00166897
	-0.059	-0.0054674	0.00292134	-0.00166292
	-0.058	-0.00542209	0.00296612	-0.00165685
	-0.057	-0.00537979	0.00300965	-0.00165025
	-0.056	-0.00533713	0.00305015	-0.00164283
	-0.055	-0.00529675	0.00308505	-0.00163437
	-0.054	-0.00526332	0.00311429	-0.00162481
	-0.053	-0.00523509	0.00314327	-0.00161586
	-0.052	-0.00520489	0.0031767	-0.0016089
	-0.051	-0.0051721	0.00321482	-0.00160165
	-0.05	-0.0051449	0.00325081	-0.00159171
	-0.049	-0.00512458	0.00327865	-0.00158045
	-0.048	-0.00510376	0.00330726	-0.00156996
	-0.047	-0.00507931	0.00334478	-0.00155992
	-0.046	-0.00505137	0.00338709	-0.00154985
	-0.045	-0.0050201	0.00342521	-0.00153934
	-0.044	-0.00498602	0.00345587	-0.00152707
	-0.043	-0.00494995	0.0034841	-0.001512
	-0.042	-0.00490939	0.00351047	-0.00149528
	-0.041	-0.00486411	0.00353527	-0.00147816
	-0.04	-0.00482074	0.00356235	-0.00146106
	-0.039	-0.00477797	0.00358939	-0.00144546
	-0.038	-0.00473603	0.00361194	-0.00143086
	-0.037	-0.00470037	0.00362731	-0.00141583
	-0.036	-0.00466233	0.00363257	-0.00140167
	-0.035	-0.00461724	0.00363161	-0.00139021
	-0.034	-0.00457171	0.00363168	-0.00137925
	-0.033	-0.00452561	0.00363189	-0.00136546
	-0.032	-0.00447591	0.00362849	-0.00135027
	-0.031	-0.00442488	0.00362352	-0.00133639
	-0.03	-0.00437914	0.00362145	-0.00132334
	-0.029	-0.00434395	0.00362649	-0.00130908
	-0.028	-0.00431835	0.00363687	-0.00129332
	-0.027	-0.00429669	0.00364306	-0.0012783
	-0.026	-0.00427515	0.00364391	-0.00126433
	-0.025	-0.00425051	0.00364789	-0.00125027
	-0.024	-0.00422292	0.00365652	-0.00123715
	-0.023	-0.00419929	0.00366335	-0.00122478
	-0.022	-0.00417796	0.00366606	-0.00121171
	-0.021	-0.0041522	0.0036713	-0.00119775
	-0.02	-0.00412295	0.00368355	-0.00118362
	-0.019	-0.00409252	0.00370493	-0.00116966
	-0.018	-0.00406126	0.00373823	-0.00115603
	-0.017	-0.00402496	0.00377983	-0.00114401
	-0.016	-0.00397769	0.00382509	-0.00113402
	-0.015	-0.00392204	0.00387447	-0.001125
	-0.014	-0.00386381	0.00393146	-0.00111588
	-0.013	-0.00380488	0.00399424	-0.00110608
	-0.012	-0.00374954	0.00406134	-0.00109588
	-0.011	-0.00369797	0.00413514	-0.00108571
	-0.01	-0.00364199	0.00420826	-0.00107679
	-0.009	-0.00358299	0.00427277	-0.0010705
	-0.008	-0.0035281	0.00433149	-0.00106569
	-0.007	-0.00347968	0.00438512	-0.00106177
	-0.006	-0.0034371	0.0044313	-0.00106149
	-0.005	-0.00339792	0.00447246	-0.00106591
	-0.004	-0.00336428	0.00451	-0.00107179
	-0.003	-0.00333409	0.00454481	-0.00107697
	-0.002	-0.00330553	0.00458072	-0.00108155
	-0.001	-0.00328368	0.00461792	-0.00108514
	0	-0.00326301	0.00465054	-0.00108821

## Sheet: Figure4
Figure 4e	label of X axis for matlab plot	Potential (V)	ΔI/I of the multi-layer MoS2 nanosheet	ΔI/I of the monolayer MoS2 nanosheet		Figure 4f	Potential (V)	Current of the multi-layer MoS2 nanosheet	Current of the monolayer MoS2 nanosheet		Figure 4g	Thickness (nm)	Surface charge density of MoS2	Fitting from matleb for Thickness	Fitting from matleb for SCD
	0	-0.1	0	0			-0.1	0.247088	4.08907			0.638544	16.5332	0.638544	16.6925
	1	-0.101	-2.16538e-05	0.000200457			-0.101	0.26817	4.09318			1.357	12.2734	0.644734	16.6363
	2	-0.102	-4.57584e-05	0.000454914			-0.102	0.289143	4.09827			2.17	11.1171	0.650925	16.5806
	3	-0.103	-7.31277e-05	0.000628673			-0.103	0.304289	4.09804			2.7	7.73686	0.657115	16.5255
	4	-0.104	-0.000105406	0.000768315			-0.104	0.307078	4.08483			4.1	5.10045	0.663306	16.4709
	5	-0.105	-0.000141049	0.000939217			-0.105	0.289272	4.05241			4.685	4.96839	0.669496	16.4168
	6	-0.106	-0.000178638	0.00108335			-0.106	0.248666	3.99903			6.04	4.08818	0.675687	16.3632
	7	-0.107	-0.000220423	0.00122576			-0.107	0.187287	3.9301			6.829	3.70922	0.681877	16.3101
	8	-0.108	-0.000266354	0.00132555			-0.108	0.108214	3.85466					0.688068	16.2575
	9	-0.109	-0.000314087	0.0014369			-0.109	0.0154817	3.78104					0.694258	16.2054
	10	-0.11	-0.000364398	0.00153406			-0.11	-0.0792896	3.71409					0.700449	16.1538
	11	-0.111	-0.000416876	0.00159747			-0.111	-0.157311	3.65101					0.706639	16.1026
	12	-0.112	-0.000468196	0.00157454			-0.112	-0.204509	3.58386					0.712829	16.0518
	13	-0.113	-0.000517194	0.00163895			-0.113	-0.21395	3.50687					0.71902	16.0016
	14	-0.114	-0.00056235	0.0016163			-0.114	-0.189066	3.42165					0.72521	15.9517
	15	-0.115	-0.000599938	0.00159636			-0.115	-0.149767	3.33476					0.731401	15.9023
	16	-0.116	-0.000629965	0.00157864			-0.116	-0.11441	3.25169					0.737591	15.8533
	17	-0.117	-0.000655374	0.0015733			-0.117	-0.0815029	3.17557					0.743782	15.8048
	18	-0.118	-0.00067679	0.00149202			-0.118	-0.0403231	3.10685					0.749972	15.7566
	19	-0.119	-0.00069417	0.00143806			-0.119	0.0138753	3.04198					0.756163	15.7088
	20	-0.12	-0.000707549	0.00136758			-0.12	0.0757093	2.97507					0.762353	15.6615
	21	-0.121	-0.000715127	0.00144749			-0.121	0.131547	2.90372					0.768544	15.6145
	22	-0.122	-0.000714527	0.00144874			-0.122	0.171446	2.82976					0.774734	15.5679
	23	-0.123	-0.000705393	0.00143945			-0.123	0.196187	2.7562					0.780924	15.5217
	24	-0.124	-0.000691298	0.00138705			-0.124	0.210454	2.68435					0.787115	15.4759
	25	-0.125	-0.000675132	0.00140451			-0.125	0.22014	2.61178					0.793305	15.4304
	26	-0.126	-0.000656493	0.00135715			-0.126	0.233776	2.5359					0.799496	15.3853
	27	-0.127	-0.000636959	0.0013693			-0.127	0.254536	2.45845					0.805686	15.3406
	28	-0.128	-0.000618501	0.00134452			-0.128	0.273486	2.38344					0.811877	15.2962
	29	-0.129	-0.000601207	0.00134392			-0.129	0.280749	2.31402					0.818067	15.2521
	30	-0.13	-0.000583423	0.00127277			-0.13	0.275134	2.2548					0.824258	15.2084
	31	-0.131	-0.000563356	0.00117071			-0.131	0.257659	2.21129					0.830448	15.165
	32	-0.132	-0.000542358	0.001086			-0.132	0.224746	2.18481					0.836639	15.122
	33	-0.133	-0.000521979	0.00107864			-0.133	0.172705	2.17085					0.842829	15.0793
	34	-0.134	-0.000501061	0.00100815			-0.134	0.102898	2.16069					0.84902	15.0368
	35	-0.135	-0.000477711	0.0010328			-0.135	0.0210544	2.14535					0.85521	14.9947
	36	-0.136	-0.00045221	0.000948119			-0.136	-0.059258	2.117					0.8614	14.953
	37	-0.137	-0.000428195	0.000935576			-0.137	-0.120657	2.07065					0.867591	14.9115
	38	-0.138	-0.000408347	0.000877863			-0.138	-0.152168	2.00798					0.873781	14.8703
	39	-0.139	-0.000392028	0.000795022			-0.139	-0.154723	1.93857					0.879972	14.8294
	40	-0.14	-0.000378896	0.0007027			-0.14	-0.142178	1.86993					0.886162	14.7888
	41	-0.141	-0.000368736	0.000679548			-0.141	-0.135302	1.80081					0.892353	14.7485
	42	-0.142	-0.000362572	0.000572926			-0.142	-0.150515	1.72947					0.898543	14.7085
	43	-0.143	-0.000361482	0.000449133			-0.143	-0.188975	1.65784					0.904734	14.6687
	44	-0.144	-0.000364406	0.000271818			-0.144	-0.238747	1.58787					0.910924	14.6293
	45	-0.145	-0.000370047	0.000236705			-0.145	-0.289024	1.52142					0.917115	14.5901
	46	-0.146	-0.000377662	9.73033e-05			-0.146	-0.331787	1.46067					0.923305	14.5512
	47	-0.147	-0.000388851	-6.41059e-05			-0.147	-0.360701	1.40332					0.929495	14.5125
	48	-0.148	-0.000405185	-0.000254282			-0.148	-0.379398	1.34315					0.935686	14.4741
	49	-0.149	-0.000424526	-0.000330607			-0.149	-0.400284	1.27389					0.941876	14.436
	50	-0.15	-0.000445235	-0.000484441			-0.15	-0.437357	1.19401					0.948067	14.3981
	51	-0.151	-0.000469043	-0.000578669			-0.151	-0.495618	1.109					0.954257	14.3604
	52	-0.152	-0.000497069	-0.000679827			-0.152	-0.567218	1.02305					0.960448	14.3231
	53	-0.153	-0.00052686	-0.000757058			-0.153	-0.637538	0.936035					0.966638	14.2859
	54	-0.154	-0.0005551	-0.000934316			-0.154	-0.692886	0.847856					0.972829	14.249
	55	-0.155	-0.000581553	-0.00105047			-0.155	-0.72489	0.759825					0.979019	14.2124
	56	-0.156	-0.000607621	-0.00123877			-0.156	-0.730066	0.675464					0.98521	14.1759
	57	-0.157	-0.000635392	-0.00134072			-0.157	-0.715106	0.597846					0.9914	14.1398
	58	-0.158	-0.000666213	-0.00148824			-0.158	-0.698964	0.524791					0.99759	14.1038
	59	-0.159	-0.000699944	-0.0016778			-0.159	-0.701536	0.449675					1.00378	14.0681
	60	-0.16	-0.000736357	-0.00184141			-0.16	-0.727691	0.367742					1.00997	14.0326
	61	-0.161	-0.000774482	-0.00201553			-0.161	-0.767169	0.279004					1.01616	13.9973
	62	-0.162	-0.000813881	-0.00226312			-0.162	-0.809021	0.186527					1.02235	13.9622
	63	-0.163	-0.000855204	-0.00241994			-0.163	-0.85017	0.0940539					1.02854	13.9273
	64	-0.164	-0.000897849	-0.00263488			-0.164	-0.889614	0.00212454					1.03473	13.8927
	65	-0.165	-0.000940727	-0.00274967			-0.165	-0.9201	-0.0939619					1.04092	13.8583
	66	-0.166	-0.000983091	-0.00292613			-0.166	-0.931737	-0.196795					1.04711	13.824
	67	-0.167	-0.0010245	-0.00317421			-0.167	-0.923204	-0.303529					1.0533	13.79
	68	-0.168	-0.00106641	-0.00341175			-0.168	-0.902825	-0.412335					1.0595	13.7562
	69	-0.169	-0.0011096	-0.00363303			-0.169	-0.881818	-0.523716					1.06569	13.7226
	70	-0.17	-0.00115286	-0.00388813			-0.17	-0.867742	-0.639219					1.07188	13.6892
	71	-0.171	-0.00119598	-0.00413963			-0.171	-0.865755	-0.758552					1.07807	13.656
	72	-0.172	-0.00124023	-0.00446079			-0.172	-0.880336	-0.875838					1.08426	13.623
	73	-0.173	-0.00128441	-0.00469736			-0.173	-0.911274	-0.982051					1.09045	13.5901
	74	-0.174	-0.00132654	-0.00499532			-0.174	-0.957539	-1.07218					1.09664	13.5575
	75	-0.175	-0.00136575	-0.00535638			-0.175	-1.01788	-1.15048					1.10283	13.525
	76	-0.176	-0.00140056	-0.00572127			-0.176	-1.08983	-1.22636					1.10902	13.4928
	77	-0.177	-0.00143165	-0.00599941			-0.177	-1.16913	-1.30476					1.11521	13.4607
	78	-0.178	-0.00145971	-0.00635601			-0.178	-1.24683	-1.38755					1.1214	13.4288
	79	-0.179	-0.00148533	-0.00669748			-0.179	-1.30903	-1.4796					1.12759	13.397
	80	-0.18	-0.00151085	-0.00705204			-0.18	-1.34606	-1.58587					1.13378	13.3655
	81	-0.181	-0.0015378	-0.00739175			-0.181	-1.35767	-1.7055					1.13997	13.3341
	82	-0.182	-0.00156583	-0.00782791			-0.182	-1.34973	-1.83093					1.14616	13.3029
	83	-0.183	-0.00159357	-0.00822058			-0.183	-1.33173	-1.95539					1.15235	13.2719
	84	-0.184	-0.00161991	-0.00861653			-0.184	-1.31305	-2.07718					1.15854	13.241
	85	-0.185	-0.0016445	-0.00899732			-0.185	-1.30225	-2.19507					1.16473	13.2103
	86	-0.186	-0.00166948	-0.00943618			-0.186	-1.30698	-2.3061					1.17092	13.1798
	87	-0.187	-0.00169585	-0.0098152			-0.187	-1.33188	-2.40909					1.17711	13.1495
	88	-0.188	-0.00172305	-0.0102643			-0.188	-1.37517	-2.50434					1.1833	13.1193
	89	-0.189	-0.00175348	-0.0106385			-0.189	-1.43019	-2.59264					1.18949	13.0892
	90	-0.19	-0.00178823	-0.0110767			-0.19	-1.48966	-2.67679					1.19569	13.0593
	91	-0.191	-0.00182657	-0.0115208			-0.191	-1.54472	-2.76277					1.20188	13.0296
	92	-0.192	-0.00186941	-0.0120046			-0.192	-1.58656	-2.85897					1.20807	13.0001
	93	-0.193	-0.00191471	-0.0124312			-0.193	-1.61326	-2.96803					1.21426	12.9706
	94	-0.194	-0.00195822	-0.0128844			-0.194	-1.62838	-3.08649					1.22045	12.9414
	95	-0.195	-0.00200122	-0.0133392			-0.195	-1.63909	-3.21316					1.22664	12.9123
	96	-0.196	-0.00204553	-0.0138951			-0.196	-1.65252	-3.348					1.23283	12.8833
	97	-0.197	-0.00208984	-0.0143748			-0.197	-1.67118	-3.48582					1.23902	12.8545
	98	-0.198	-0.00213473	-0.0149188			-0.198	-1.697	-3.61686					1.24521	12.8258
	99	-0.199	-0.00218051	-0.0153912			-0.199	-1.73023	-3.73527					1.2514	12.7973
	100	-0.2	-0.00222873	-0.0158345			-0.2	-1.7667	-3.84389					1.25759	12.7689
	101	-0.201	-0.00228101	-0.0162484			-0.201	-1.79746	-3.9495					1.26378	12.7407
	102	-0.202	-0.0023328	-0.0167975			-0.202	-1.81064	-4.05712					1.26997	12.7126
	103	-0.203	-0.00238264	-0.0173079			-0.203	-1.80118	-4.16847					1.27616	12.6847
	104	-0.204	-0.0024355	-0.0178213			-0.204	-1.77516	-4.28186					1.28235	12.6568
	105	-0.205	-0.00249206	-0.0182219			-0.205	-1.74258	-4.39263					1.28854	12.6292
	106	-0.206	-0.00254888	-0.0186755			-0.206	-1.70869	-4.49345					1.29473	12.6016
	107	-0.207	-0.00260523	-0.0190826			-0.207	-1.67507	-4.58094					1.30092	12.5742
	108	-0.208	-0.00266231	-0.019587			-0.208	-1.64686	-4.65788					1.30711	12.5469
	109	-0.209	-0.00271793	-0.0200904			-0.209	-1.63083	-4.72756					1.3133	12.5198
	110	-0.21	-0.00277078	-0.0205997			-0.21	-1.62562	-4.79057					1.31949	12.4928
	111	-0.211	-0.00282278	-0.0209652			-0.211	-1.62092	-4.84464					1.32568	12.4659
	112	-0.212	-0.00287239	-0.0213458			-0.212	-1.60989	-4.88584					1.33188	12.4391
	113	-0.213	-0.00292113	-0.0217589			-0.213	-1.59899	-4.91395					1.33807	12.4125
	114	-0.214	-0.00297488	-0.0222488			-0.214	-1.60309	-4.9348					1.34426	12.386
	115	-0.215	-0.00303325	-0.0226885			-0.215	-1.63123	-4.95656					1.35045	12.3596
	116	-0.216	-0.00309245	-0.0232489			-0.216	-1.68464	-4.98859					1.35664	12.3333
	117	-0.217	-0.00315067	-0.0237228			-0.217	-1.76233	-5.03983					1.357	12.3318
	118	-0.218	-0.00320838	-0.024213			-0.218	-1.85636	-5.11469					1.36283	12.3072
	119	-0.219	-0.00326816	-0.0246556			-0.219	-1.95044	-5.21031					1.36902	12.2812
	120	-0.22	-0.00333321	-0.0251712			-0.22	-2.02896	-5.32022					1.37521	12.2553
	121	-0.221	-0.00340498	-0.0257082			-0.221	-2.08424	-5.43653					1.3814	12.2295
	122	-0.222	-0.0034817	-0.026253			-0.222	-2.11475	-5.54951					1.38759	12.2039
	123	-0.223	-0.00356038	-0.0267617			-0.223	-2.12463	-5.65049					1.39378	12.1783
	124	-0.224	-0.0036398	-0.0273577			-0.224	-2.12638	-5.73456					1.39997	12.1529
	125	-0.225	-0.00372091	-0.0277854			-0.225	-2.13197	-5.80091					1.40616	12.1276
	126	-0.226	-0.00380458	-0.0282841			-0.226	-2.14911	-5.85218					1.41235	12.1024
	127	-0.227	-0.00389101	-0.0287512			-0.227	-2.18192	-5.8919					1.41854	12.0773
	128	-0.228	-0.00398092	-0.0293003			-0.228	-2.22293	-5.92463					1.42473	12.0523
	129	-0.229	-0.00407492	-0.0297941			-0.229	-2.25909	-5.95849					1.43092	12.0274
	130	-0.23	-0.00417268	-0.0303044			-0.23	-2.28751	-6.00068					1.43711	12.0027
	131	-0.231	-0.00427182	-0.0308006			-0.231	-2.31172	-6.05107					1.4433	11.978
	132	-0.232	-0.00437016	-0.0313235			-0.232	-2.33194	-6.10611					1.44949	11.9535
	133	-0.233	-0.00446957	-0.0317552			-0.233	-2.34378	-6.1627					1.45568	11.929
	134	-0.234	-0.00457167	-0.0323216			-0.234	-2.34452	-6.21603					1.46187	11.9047
	135	-0.235	-0.004675	-0.0328319			-0.235	-2.33776	-6.26192					1.46807	11.8805
	136	-0.236	-0.00477807	-0.0333924			-0.236	-2.32931	-6.30352					1.47426	11.8564
	137	-0.237	-0.0048808	-0.0338939			-0.237	-2.32033	-6.35001					1.48045	11.8324
	138	-0.238	-0.00498449	-0.034447			-0.238	-2.30388	-6.4069					1.48664	11.8084
	139	-0.239	-0.00508822	-0.034926			-0.239	-2.27164	-6.47099					1.49283	11.7846
	140	-0.24	-0.00518939	-0.0354554			-0.24	-2.21861	-6.53197					1.49902	11.7609
	141	-0.241	-0.00528987	-0.0358983			-0.241	-2.14436	-6.57798					1.50521	11.7373
	142	-0.242	-0.00539243	-0.0364659			-0.242	-2.05279	-6.602					1.5114	11.7138
	143	-0.243	-0.00549463	-0.0368577			-0.243	-1.95237	-6.60204					1.51759	11.6904
	144	-0.244	-0.00559357	-0.0373114			-0.244	-1.8581	-6.5817					1.52378	11.6671
	145	-0.245	-0.00569104	-0.0377318			-0.245	-1.78777	-6.54819					1.52997	11.6438
	146	-0.246	-0.00579096	-0.0381735			-0.246	-1.75731	-6.50972					1.53616	11.6207
	147	-0.247	-0.0058953	-0.0385831			-0.247	-1.77013	-6.4749					1.54235	11.5977
	148	-0.248	-0.0060017	-0.0390752			-0.248	-1.81093	-6.45058					1.54854	11.5747
	149	-0.249	-0.00610633	-0.0393992			-0.249	-1.85818	-6.4436					1.55473	11.5519
	150	-0.25	-0.00620599	-0.0399535			-0.25	-1.89574	-6.45654					1.56092	11.5291
	151	-0.251	-0.00629799	-0.0403382			-0.251	-1.91669	-6.48278					1.56711	11.5065
	152	-0.252	-0.00638239	-0.0408378			-0.252	-1.92344	-6.51038					1.5733	11.4839
	153	-0.253	-0.00646193	-0.0412254			-0.253	-1.92779	-6.52835					1.57949	11.4614
	154	-0.254	-0.00653942	-0.041696			-0.254	-1.94243	-6.53025					1.58568	11.439
	155	-0.255	-0.00661512	-0.0421327			-0.255	-1.97013	-6.51739					1.59187	11.4167
	156	-0.256	-0.00668737	-0.0426216			-0.256	-2.00653	-6.49544					1.59806	11.3945
	157	-0.257	-0.00675488	-0.0429614			-0.257	-2.0443	-6.46961					1.60426	11.3724
	158	-0.258	-0.0068185	-0.0434048			-0.258	-2.07521	-6.44558					1.61045	11.3504
	159	-0.259	-0.00687953	-0.0437142			-0.259	-2.0948	-6.42791					1.61664	11.3284
	160	-0.26	-0.00693847	-0.0440836			-0.26	-2.10644	-6.41697					1.62283	11.3065
	161	-0.261	-0.00699658	-0.0443939			-0.261	-2.11429	-6.40747					1.62902	11.2848
	162	-0.262	-0.00705447	-0.044803			-0.262	-2.12214	-6.39425					1.63521	11.2631
	163	-0.263	-0.00711274	-0.0451069			-0.263	-2.13766	-6.37715					1.6414	11.2414
	164	-0.264	-0.00717205	-0.0454574			-0.264	-2.16675	-6.35742					1.64759	11.2199
	165	-0.265	-0.0072305	-0.0456827			-0.265	-2.21155	-6.33724					1.65378	11.1985
	166	-0.266	-0.00728721	-0.0460392			-0.266	-2.26593	-6.31767					1.65997	11.1771
	167	-0.267	-0.00734143	-0.0463028			-0.267	-2.31292	-6.29668					1.66616	11.1558
	168	-0.268	-0.00739283	-0.0466514			-0.268	-2.3333	-6.27589					1.67235	11.1346
	169	-0.269	-0.00744484	-0.0469432			-0.269	-2.31923	-6.25905					1.67854	11.1135
	170	-0.27	-0.00749747	-0.0473143			-0.27	-2.27468	-6.24465					1.68473	11.0924
	171	-0.271	-0.00754679	-0.0475956			-0.271	-2.20513	-6.22844					1.69092	11.0715
	172	-0.272	-0.00759152	-0.0479184			-0.272	-2.11748	-6.20947					1.69711	11.0506
	173	-0.273	-0.00763382	-0.0481874			-0.273	-2.02303	-6.19059					1.7033	11.0298
	174	-0.274	-0.00767567	-0.0485843			-0.274	-1.93518	-6.17139					1.70949	11.009
	175	-0.275	-0.00771621	-0.0488382			-0.275	-1.86479	-6.14571					1.71568	10.9884
	176	-0.276	-0.00775528	-0.049199			-0.276	-1.81155	-6.11042					1.72187	10.9678
	177	-0.277	-0.00779405	-0.0494287			-0.277	-1.77057	-6.07162					1.72806	10.9473
	178	-0.278	-0.00783273	-0.0498058			-0.278	-1.73969	-6.03796					1.73425	10.9269
	179	-0.279	-0.00787074	-0.0500582			-0.279	-1.71627	-6.01563					1.74045	10.9065
	180	-0.28	-0.00790605	-0.0504052			-0.28	-1.69685	-6.00661					1.74664	10.8862
	181	-0.281	-0.00793754	-0.0507361			-0.281	-1.6811	-6.00885					1.75283	10.866
	182	-0.282	-0.00796656	-0.0510885			-0.282	-1.67691	-6.01996					1.75902	10.8459
	183	-0.283	-0.00799351	-0.0513266			-0.283	-1.6911	-6.03638					1.76521	10.8258
	184	-0.284	-0.0080184	-0.0516409			-0.284	-1.72358	-6.05157					1.7714	10.8058
	185	-0.285	-0.00804228	-0.0519023			-0.285	-1.76729	-6.05936					1.77759	10.7859
	186	-0.286	-0.00806596	-0.0523214			-0.286	-1.80918	-6.05691					1.78378	10.766
	187	-0.287	-0.00808917	-0.0525656			-0.287	-1.8341	-6.04252					1.78997	10.7463
	188	-0.288	-0.00811161	-0.0528959			-0.288	-1.83388	-6.01485					1.79616	10.7266
	189	-0.289	-0.00813454	-0.0531422			-0.289	-1.81036	-5.97427					1.80235	10.7069
	190	-0.29	-0.00816008	-0.0534402			-0.29	-1.76614	-5.92576					1.80854	10.6873
	191	-0.291	-0.00818833	-0.0536523			-0.291	-1.70113	-5.8778					1.81473	10.6678
	192	-0.292	-0.0082171	-0.0539427			-0.292	-1.61979	-5.83793					1.82092	10.6484
	193	-0.293	-0.00824433	-0.0542378			-0.293	-1.53611	-5.80845					1.82711	10.629
	194	-0.294	-0.00827096	-0.0546198			-0.294	-1.46538	-5.78713					1.8333	10.6097
	195	-0.295	-0.00829994	-0.0548357			-0.295	-1.41814	-5.77087					1.83949	10.5905
	196	-0.296	-0.00833113	-0.0551528			-0.296	-1.40013	-5.75857					1.84568	10.5713
	197	-0.297	-0.00836297	-0.0553746			-0.297	-1.40674	-5.74881					1.85187	10.5522
	198	-0.298	-0.00839521	-0.0557522			-0.298	-1.42353	-5.73768					1.85806	10.5332
	199	-0.299	-0.00842806	-0.0559725			-0.299	-1.43376	-5.72017					1.86425	10.5142
	200	-0.3	-0.00846116	-0.0563066			-0.3	-1.42352	-5.69011					1.87044	10.4953
	201	-0.299	-0.00849256	-0.0565415			-0.299	-1.39039	-5.64205					1.87664	10.4764
	202	-0.298	-0.00852037	-0.05675			-0.298	-1.34143	-5.57412					1.88283	10.4576
	203	-0.297	-0.00854463	-0.0568152			-0.297	-1.28418	-5.49054					1.88902	10.4389
	204	-0.296	-0.0085677	-0.0569316			-0.296	-1.23075	-5.39946					1.89521	10.4202
	205	-0.295	-0.00859117	-0.0570273			-0.295	-1.19433	-5.30969					1.9014	10.4017
	206	-0.294	-0.00861356	-0.05722			-0.294	-1.17678	-5.22863					1.90759	10.3831
	207	-0.293	-0.00863213	-0.0571724			-0.293	-1.17621	-5.16107					1.91378	10.3646
	208	-0.292	-0.00864549	-0.0573052			-0.292	-1.19582	-5.1077					1.91997	10.3462
	209	-0.291	-0.00865432	-0.0572933			-0.291	-1.23517	-5.0647					1.92616	10.3279
	210	-0.29	-0.0086583	-0.057386			-0.29	-1.28184	-5.02681					1.93235	10.3096
	211	-0.289	-0.00865634	-0.0574526			-0.289	-1.31557	-4.98882					1.93854	10.2913
	212	-0.288	-0.00864908	-0.0575688			-0.288	-1.32105	-4.9464					1.94473	10.2732
	213	-0.287	-0.00863964	-0.0576441			-0.287	-1.28873	-4.90101					1.95092	10.255
	214	-0.286	-0.00863128	-0.0577147			-0.286	-1.21297	-4.85538					1.95711	10.237
	215	-0.285	-0.00862236	-0.0576362			-0.285	-1.10167	-4.80935					1.9633	10.219
	216	-0.284	-0.00860946	-0.0577347			-0.284	-0.974767	-4.76346					1.96949	10.2011
	217	-0.283	-0.00859269	-0.0576307			-0.283	-0.853176	-4.71937					1.97568	10.1832
	218	-0.282	-0.00857369	-0.0577298			-0.282	-0.751258	-4.67887					1.98187	10.1653
	219	-0.281	-0.00855249	-0.057692			-0.281	-0.66854	-4.64032					1.98806	10.1476
	220	-0.28	-0.00852831	-0.057689			-0.28	-0.592291	-4.59984					1.99425	10.1299
	221	-0.279	-0.00850203	-0.0576628			-0.279	-0.515608	-4.55422					2.00044	10.1122
	222	-0.278	-0.00847657	-0.0576777			-0.278	-0.444797	-4.50258					2.00663	10.0946
	223	-0.277	-0.008454	-0.0575657			-0.277	-0.388499	-4.44681					2.01283	10.077
	224	-0.276	-0.00843279	-0.0576246			-0.276	-0.352292	-4.39135					2.01902	10.0596
	225	-0.275	-0.00840964	-0.0575604			-0.275	-0.335517	-4.33992					2.02521	10.0421
	226	-0.274	-0.0083837	-0.0576321			-0.274	-0.330054	-4.29059					2.0314	10.0247
	227	-0.273	-0.00835656	-0.0575521			-0.273	-0.327897	-4.23779					2.03759	10.0074
	228	-0.272	-0.00832821	-0.0575196			-0.272	-0.324002	-4.17535					2.04378	9.99013
	229	-0.271	-0.00829973	-0.0574707			-0.271	-0.321097	-4.09779					2.04997	9.97291
	230	-0.27	-0.00827427	-0.0575142			-0.27	-0.331451	-4.00448					2.05616	9.95574
	231	-0.269	-0.00825185	-0.0574649			-0.269	-0.362523	-3.90217					2.06235	9.93862
	232	-0.268	-0.00823002	-0.0575101			-0.268	-0.406195	-3.80205					2.06854	9.92155
	233	-0.267	-0.0082063	-0.0574219			-0.267	-0.448251	-3.71652					2.07473	9.90454
	234	-0.266	-0.00817971	-0.0574505			-0.266	-0.477586	-3.65239					2.08092	9.88758
	235	-0.265	-0.0081503	-0.0573802			-0.265	-0.491308	-3.61031					2.08711	9.87067
	236	-0.264	-0.00811638	-0.0573686			-0.264	-0.492255	-3.5894					2.0933	9.85381
	237	-0.263	-0.00807844	-0.0572967			-0.263	-0.480473	-3.58609					2.09949	9.83701
	238	-0.262	-0.00803904	-0.0573422			-0.262	-0.457568	-3.59436					2.10568	9.82025
	239	-0.261	-0.00799842	-0.0571815			-0.261	-0.429275	-3.60637					2.11187	9.80354
	240	-0.26	-0.00795726	-0.0571411			-0.26	-0.396457	-3.61448					2.11806	9.78688
	241	-0.259	-0.00791771	-0.0570524			-0.259	-0.356177	-3.61194					2.12425	9.77028
	242	-0.258	-0.00788226	-0.0570216			-0.258	-0.307008	-3.59548					2.13044	9.75372
	243	-0.257	-0.00785145	-0.0568655			-0.257	-0.247672	-3.5669					2.13663	9.73721
	244	-0.256	-0.00782323	-0.0567974			-0.256	-0.179904	-3.52825					2.14282	9.72075
	245	-0.255	-0.00779628	-0.0566271			-0.255	-0.108152	-3.48071					2.14902	9.70434
	246	-0.254	-0.00777026	-0.0566076			-0.254	-0.036914	-3.4275					2.15521	9.68797
	247	-0.253	-0.00774385	-0.0564245			-0.253	0.0303411	-3.37249					2.1614	9.67166
	248	-0.252	-0.00771503	-0.0563632			-0.252	0.0910861	-3.31751					2.16759	9.65539
	249	-0.251	-0.00768456	-0.0562037			-0.251	0.146122	-3.26053					2.17	9.64906
	250	-0.25	-0.00765543	-0.0561523			-0.25	0.200103	-3.19655					2.17378	9.63917
	251	-0.249	-0.00762826	-0.0560379			-0.249	0.255569	-3.12162					2.17997	9.62299
	252	-0.248	-0.00760274	-0.0559512			-0.248	0.308898	-3.03536					2.18616	9.60686
	253	-0.247	-0.00757796	-0.0558122			-0.247	0.350028	-2.94162					2.19235	9.59078
	254	-0.246	-0.00755213	-0.0557284			-0.246	0.36973	-2.84703					2.19854	9.57475
	255	-0.245	-0.00752528	-0.0555113			-0.245	0.365277	-2.75791					2.20473	9.55876
	256	-0.244	-0.00749866	-0.0553595			-0.244	0.341405	-2.67489					2.21092	9.54282
	257	-0.243	-0.00747545	-0.0551282			-0.243	0.308578	-2.59527					2.21711	9.52692
	258	-0.242	-0.0074557	-0.0550016			-0.242	0.281029	-2.51858					2.2233	9.51107
	259	-0.241	-0.00743489	-0.0547249			-0.241	0.269709	-2.44329					2.22949	9.49526
	260	-0.24	-0.00741094	-0.0545397			-0.24	0.275715	-2.3658					2.23568	9.4795
	261	-0.239	-0.00738529	-0.0542902			-0.239	0.292369	-2.2814					2.24187	9.46378
	262	-0.238	-0.00736068	-0.0540883			-0.238	0.31622	-2.1857					2.24806	9.4481
	263	-0.237	-0.00733819	-0.0538019			-0.237	0.354003	-2.08079					2.25425	9.43247
	264	-0.236	-0.00731568	-0.0536521			-0.236	0.406603	-1.97427					2.26044	9.41689
	265	-0.235	-0.0072901	-0.0534002			-0.235	0.460636	-1.87396					2.26663	9.40135
	266	-0.234	-0.00726129	-0.0532717			-0.234	0.500229	-1.78487					2.27282	9.38585
	267	-0.233	-0.00723077	-0.0529956			-0.233	0.514672	-1.70699					2.27901	9.37039
	268	-0.232	-0.00719891	-0.0528481			-0.232	0.501453	-1.63666					2.28521	9.35498
	269	-0.231	-0.00716516	-0.0525655			-0.231	0.467875	-1.56886					2.2914	9.3396
	270	-0.23	-0.00713058	-0.0524111			-0.23	0.427216	-1.50062					2.29759	9.32427
	271	-0.229	-0.00709661	-0.052151			-0.229	0.394047	-1.43196					2.30378	9.30899
	272	-0.228	-0.00706246	-0.0519615			-0.228	0.380766	-1.36485					2.30997	9.29374
	273	-0.227	-0.00702695	-0.0516461			-0.227	0.397064	-1.30071					2.31616	9.27854
	274	-0.226	-0.00698887	-0.051411			-0.226	0.444738	-1.23492					2.32235	9.26338
	275	-0.225	-0.00694854	-0.0511298			-0.225	0.510044	-1.15952					2.32854	9.24826
	276	-0.224	-0.00690573	-0.0508702			-0.224	0.573561	-1.07365					2.33473	9.23318
	277	-0.223	-0.00685893	-0.0504779			-0.223	0.625439	-0.982375					2.34092	9.21814
	278	-0.222	-0.00681053	-0.0502112			-0.222	0.665335	-0.889886					2.34711	9.20314
	279	-0.221	-0.00676302	-0.0498826			-0.221	0.696601	-0.798866					2.3533	9.18818
	280	-0.22	-0.00671591	-0.0496163			-0.22	0.718097	-0.709601					2.35949	9.17326
	281	-0.219	-0.00666863	-0.0492776			-0.219	0.728153	-0.620752					2.36568	9.15838
	282	-0.218	-0.00662005	-0.0489765			-0.218	0.730158	-0.531047					2.37187	9.14354
	283	-0.217	-0.00656788	-0.0486321			-0.217	0.730156	-0.440261					2.37806	9.12874
	284	-0.216	-0.00651231	-0.0483214			-0.216	0.735795	-0.351485					2.38425	9.11398
	285	-0.215	-0.0064538	-0.0479519			-0.215	0.755849	-0.267411					2.39044	9.09926
	286	-0.214	-0.00639004	-0.0477087			-0.214	0.79629	-0.187929					2.39663	9.08458
	287	-0.213	-0.00632223	-0.0473717			-0.213	0.852195	-0.110931					2.40282	9.06994
	288	-0.212	-0.00625418	-0.0470377			-0.212	0.913464	-0.0328984					2.40901	9.05533
	289	-0.211	-0.00618552	-0.0466424			-0.211	0.973764	0.0493076					2.4152	9.04076
	290	-0.21	-0.00611412	-0.0462634			-0.21	1.02866	0.137675					2.4214	9.02624
	291	-0.209	-0.00604218	-0.0458695			-0.209	1.07595	0.237068					2.42759	9.01174
	292	-0.208	-0.00597089	-0.0455396			-0.208	1.11344	0.353237					2.43378	8.99729
	293	-0.207	-0.00589731	-0.0450967			-0.207	1.13626	0.4843					2.43997	8.98287
	294	-0.206	-0.00582143	-0.044793			-0.206	1.14291	0.626128					2.44616	8.9685
	295	-0.205	-0.00574507	-0.0443256			-0.205	1.13435	0.777183					2.45235	8.95415
	296	-0.204	-0.00567026	-0.0439622			-0.204	1.11321	0.931725					2.45854	8.93985
	297	-0.203	-0.00559912	-0.0435094			-0.203	1.08434	1.08103					2.46473	8.92558
	298	-0.202	-0.00553205	-0.0431234			-0.202	1.05059	1.21913					2.47092	8.91135
	299	-0.201	-0.00546942	-0.0427576			-0.201	1.0097	1.34456					2.47711	8.89715
	300	-0.2	-0.00541054	-0.0424056			-0.2	0.957901	1.45997					2.4833	8.88299
	301	-0.199	-0.00535428	-0.0419126			-0.199	0.897558	1.5668					2.48949	8.86887
	302	-0.198	-0.00530111	-0.0415091			-0.198	0.83788	1.66522					2.49568	8.85478
	303	-0.197	-0.00525001	-0.0410246			-0.197	0.788457	1.75434					2.50187	8.84073
	304	-0.196	-0.00520021	-0.040642			-0.196	0.752345	1.83298					2.50806	8.82671
	305	-0.195	-0.0051518	-0.040123			-0.195	0.727715	1.90512					2.51425	8.81273
	306	-0.194	-0.00510442	-0.0397604			-0.194	0.718391	1.97721					2.52044	8.79879
	307	-0.193	-0.00505962	-0.0392564			-0.193	0.736541	2.04992					2.52663	8.78488
	308	-0.192	-0.00501603	-0.0388663			-0.192	0.785731	2.11681					2.53282	8.771
	309	-0.191	-0.00496964	-0.0383602			-0.191	0.854721	2.17412					2.53901	8.75716
	310	-0.19	-0.00491973	-0.0379939			-0.19	0.933386	2.22818					2.5452	8.74335
	311	-0.189	-0.00486661	-0.0375			-0.189	1.01782	2.29226					2.55139	8.72958
	312	-0.188	-0.00481017	-0.0370544			-0.188	1.10092	2.37891					2.55759	8.71584
	313	-0.187	-0.00475155	-0.0364996			-0.187	1.1722	2.49177					2.56378	8.70213
	314	-0.186	-0.00469215	-0.0360671			-0.186	1.22664	2.62226					2.56997	8.68846
	315	-0.185	-0.00463207	-0.0355581			-0.185	1.26643	2.75509					2.57616	8.67482
	316	-0.184	-0.00457035	-0.035116			-0.184	1.29943	2.87916					2.58235	8.66122
	317	-0.183	-0.00450635	-0.0345055			-0.183	1.33449	2.99285					2.58854	8.64764
	318	-0.182	-0.00444088	-0.0339901			-0.182	1.37361	3.09876					2.59473	8.63411
	319	-0.181	-0.00437472	-0.033404			-0.181	1.41465	3.20011					2.60092	8.6206
	320	-0.18	-0.00430736	-0.0329666			-0.18	1.46025	3.29914					2.60711	8.60713
	321	-0.179	-0.00423964	-0.0324145			-0.179	1.51267	3.39354					2.6133	8.59369
	322	-0.178	-0.00417268	-0.0319661			-0.178	1.55981	3.48005					2.61949	8.58028
	323	-0.177	-0.00410696	-0.0314968			-0.177	1.58318	3.55932					2.62568	8.5669
	324	-0.176	-0.00404354	-0.0310499			-0.176	1.57899	3.63478					2.63187	8.55356
	325	-0.175	-0.00398169	-0.0305285			-0.175	1.55364	3.71095					2.63806	8.54025
	326	-0.174	-0.00391781	-0.0301279			-0.174	1.51231	3.79344					2.64425	8.52697
	327	-0.173	-0.0038498	-0.0296742			-0.173	1.45894	3.88523					2.65044	8.51372
	328	-0.172	-0.00377985	-0.029264			-0.172	1.39684	3.98392					2.65663	8.5005
	329	-0.171	-0.00371128	-0.0287713			-0.171	1.33045	4.08168					2.66282	8.48732
	330	-0.17	-0.00364504	-0.0283272			-0.17	1.2638	4.17255					2.66901	8.47416
	331	-0.169	-0.00358211	-0.0278659			-0.169	1.2039	4.25737					2.6752	8.46104
	332	-0.168	-0.00352455	-0.0274346			-0.168	1.15439	4.33869					2.68139	8.44795
	333	-0.167	-0.00347111	-0.0269092			-0.167	1.10973	4.41577					2.68758	8.43489
	334	-0.166	-0.00341833	-0.0264699			-0.166	1.07041	4.48519					2.69378	8.42186
	335	-0.165	-0.00336488	-0.0259706			-0.165	1.04367	4.54421					2.69997	8.40886
	336	-0.164	-0.00331124	-0.0256248			-0.164	1.03735	4.5918					2.7	8.40879
	337	-0.163	-0.00325852	-0.0251758			-0.163	1.05588	4.63157					2.70616	8.39589
	338	-0.162	-0.00320861	-0.0247222			-0.162	1.09577	4.66914					2.71235	8.38295
	339	-0.161	-0.00316276	-0.0242788			-0.161	1.14869	4.70664					2.71854	8.37004
	340	-0.16	-0.00312003	-0.0238843			-0.16	1.20743	4.7451					2.72473	8.35716
	341	-0.159	-0.00307833	-0.0234066			-0.159	1.26321	4.78703					2.73092	8.34431
	342	-0.158	-0.00303837	-0.0229409			-0.158	1.30349	4.83157					2.73711	8.33149
	343	-0.157	-0.00300296	-0.0224743			-0.157	1.31845	4.86976					2.7433	8.3187
	344	-0.156	-0.00297202	-0.0220988			-0.156	1.30721	4.89122					2.74949	8.30594
	345	-0.155	-0.00294258	-0.021622			-0.155	1.27977	4.89477					2.75568	8.29321
	346	-0.154	-0.00291047	-0.0212511			-0.154	1.2512	4.88748					2.76187	8.2805
	347	-0.153	-0.00287474	-0.020877			-0.153	1.23517	4.87883					2.76806	8.26783
	348	-0.152	-0.0028371	-0.0205855			-0.152	1.23796	4.87609					2.77425	8.25519
	349	-0.151	-0.00279667	-0.0201916			-0.151	1.25765	4.88362					2.78044	8.24257
	350	-0.15	-0.00275388	-0.0198723			-0.15	1.28699	4.90493					2.78663	8.22998
	351	-0.149	-0.00271276	-0.0195087			-0.149	1.31419	4.94206					2.79282	8.21742
	352	-0.148	-0.00267376	-0.0192497			-0.148	1.32552	4.99464					2.79901	8.20489
	353	-0.147	-0.00263325	-0.018877			-0.147	1.31436	5.06049					2.8052	8.19239
	354	-0.146	-0.00259165	-0.018546			-0.146	1.28463	5.13358					2.81139	8.17992
	355	-0.145	-0.00255318	-0.0181831			-0.145	1.24463	5.20265					2.81758	8.16747
	356	-0.144	-0.00251899	-0.0178332			-0.144	1.20185	5.25624					2.82377	8.15505
	357	-0.143	-0.00248546	-0.0173541			-0.143	1.16111	5.28882					2.82997	8.14266
	358	-0.142	-0.00244924	-0.0169583			-0.142	1.12493	5.30136					2.83616	8.1303
	359	-0.141	-0.0024115	-0.0164787			-0.141	1.09177	5.29988					2.84235	8.11796
	360	-0.14	-0.00237402	-0.0161692			-0.14	1.05722	5.29123					2.84854	8.10566
	361	-0.139	-0.00233668	-0.0157135			-0.139	1.02066	5.28132					2.85473	8.09337
	362	-0.138	-0.0023001	-0.0153748			-0.138	0.983505	5.27525					2.86092	8.08112
	363	-0.137	-0.0022654	-0.0149486			-0.137	0.946523	5.2775					2.86711	8.06889
	364	-0.136	-0.00223176	-0.0145784			-0.136	0.913208	5.2914					2.8733	8.05669
	365	-0.135	-0.0021961	-0.0141644			-0.135	0.891053	5.31762					2.87949	8.04452
	366	-0.134	-0.00215638	-0.0138331			-0.134	0.890027	5.35229					2.88568	8.03237
	367	-0.133	-0.0021133	-0.013489			-0.133	0.911927	5.38429					2.89187	8.02025
	368	-0.132	-0.00206874	-0.0132373			-0.132	0.947065	5.39971					2.89806	8.00816
	369	-0.131	-0.00202285	-0.0128607			-0.131	0.986702	5.39115					2.90425	7.99609
	370	-0.13	-0.0019749	-0.0125516			-0.13	1.02989	5.36376					2.91044	7.98405
	371	-0.129	-0.00192798	-0.0121948			-0.129	1.07852	5.3302					2.91663	7.97204
	372	-0.128	-0.0018839	-0.0119521			-0.128	1.13022	5.30162					2.92282	7.96005
	373	-0.127	-0.0018397	-0.0116047			-0.127	1.17606	5.28528					2.92901	7.94809
	374	-0.126	-0.00179515	-0.0113613			-0.126	1.20168	5.28161					2.9352	7.93615
	375	-0.125	-0.00175126	-0.01107			-0.125	1.19512	5.28547					2.94139	7.92424
	376	-0.124	-0.00170742	-0.0108654			-0.124	1.15859	5.29158					2.94758	7.91235
	377	-0.123	-0.00166339	-0.010545			-0.123	1.10886	5.29426					2.95377	7.90049
	378	-0.122	-0.00161847	-0.010285			-0.122	1.06056	5.29003					2.95996	7.88866
	379	-0.121	-0.00157376	-0.010003			-0.121	1.01514	5.28049					2.96616	7.87685
	380	-0.12	-0.00153196	-0.00975494			-0.12	0.968587	5.27012					2.97235	7.86506
	381	-0.119	-0.00149352	-0.00940705			-0.119	0.917886	5.26181					2.97854	7.8533
	382	-0.118	-0.00145671	-0.00913548			-0.118	0.863075	5.25514					2.98473	7.84157
	383	-0.117	-0.00142085	-0.00884412			-0.117	0.812948	5.24673					2.99092	7.82986
	384	-0.116	-0.00138592	-0.0086616			-0.116	0.780624	5.23331					2.99711	7.81817
	385	-0.115	-0.0013517	-0.00830947			-0.115	0.772614	5.21621					3.0033	7.80651
	386	-0.114	-0.00131855	-0.00808765			-0.114	0.788314	5.19905					3.00949	7.79487
	387	-0.113	-0.00128865	-0.00776363			-0.113	0.821814	5.18292					3.01568	7.78326
	388	-0.112	-0.00126435	-0.00761979			-0.112	0.864513	5.16768					3.02187	7.77167
	389	-0.111	-0.00124416	-0.00733229			-0.111	0.908321	5.15286					3.02806	7.76011
	390	-0.11	-0.00122507	-0.00711134			-0.11	0.944257	5.13529					3.03425	7.74857
	391	-0.109	-0.00120553	-0.00685781			-0.109	0.965939	5.1111					3.04044	7.73705
	392	-0.108	-0.0011847	-0.00667706			-0.108	0.972898	5.08057					3.04663	7.72556
	393	-0.107	-0.00116239	-0.00634802			-0.107	0.968916	5.04755					3.05282	7.7141
	394	-0.106	-0.00113819	-0.00614929			-0.106	0.960712	5.01692					3.05901	7.70265
	395	-0.105	-0.00111353	-0.00587022			-0.105	0.950831	4.99368					3.0652	7.69123
	396	-0.104	-0.00109038	-0.00576482			-0.104	0.936656	4.97856					3.07139	7.67983
	397	-0.103	-0.00106782	-0.00544728			-0.103	0.918911	4.9675					3.07758	7.66846
	398	-0.102	-0.00104645	-0.00526806			-0.102	0.903989	4.95753					3.08377	7.65711
	399	-0.101	-0.00102566	-0.00511846			-0.101	0.896644	4.94795					3.08996	7.64578
	400	-0.1	-0.00100355	-0.00501125			-0.1	0.895236	4.93924					3.09616	7.63448
														3.10235	7.6232
														3.10854	7.61194
														3.11473	7.6007
														3.12092	7.58949
														3.12711	7.5783
														3.1333	7.56714
														3.13949	7.55599
														3.14568	7.54487
														3.15187	7.53377
														3.15806	7.52269
														3.16425	7.51163
														3.17044	7.5006
														3.17663	7.48959
														3.18282	7.4786
														3.18901	7.46763
														3.1952	7.45668
														3.20139	7.44576
														3.20758	7.43486
														3.21377	7.42398
														3.21996	7.41311
														3.22615	7.40228
														3.23235	7.39146
														3.23854	7.38066
														3.24473	7.36988
														3.25092	7.35913
														3.25711	7.3484
														3.2633	7.33768
														3.26949	7.32699
														3.27568	7.31632
														3.28187	7.30567
														3.28806	7.29504
														3.29425	7.28443
														3.30044	7.27384
														3.30663	7.26327
														3.31282	7.25272
														3.31901	7.24219
														3.3252	7.23168
														3.33139	7.22119
														3.33758	7.21072
														3.34377	7.20027
														3.34996	7.18984
														3.35615	7.17943
														3.36234	7.16903
														3.36854	7.15866
														3.37473	7.14831
														3.38092	7.13798
														3.38711	7.12766
														3.3933	7.11737
														3.39949	7.10709
														3.40568	7.09684
														3.41187	7.0866
														3.41806	7.07638
														3.42425	7.06618
														3.43044	7.056
														3.43663	7.04584
														3.44282	7.0357
														3.44901	7.02557
														3.4552	7.01547
														3.46139	7.00538
														3.46758	6.99531
														3.47377	6.98526
														3.47996	6.97523
														3.48615	6.96521
														3.49234	6.95521
														3.49853	6.94524
														3.50473	6.93528
														3.51092	6.92533
														3.51711	6.91541
														3.5233	6.9055
														3.52949	6.89561
														3.53568	6.88574
														3.54187	6.87589
														3.54806	6.86605
														3.55425	6.85623
														3.56044	6.84643
														3.56663	6.83665
														3.57282	6.82688
														3.57901	6.81713
														3.5852	6.8074
														3.59139	6.79768
														3.59758	6.78799
														3.60377	6.7783
														3.60996	6.76864
														3.61615	6.75899
														3.62234	6.74936
														3.62853	6.73975
														3.63472	6.73015
														3.64092	6.72057
														3.64711	6.71101
														3.6533	6.70146
														3.65949	6.69193
														3.66568	6.68242
														3.67187	6.67292
														3.67806	6.66344
														3.68425	6.65397
														3.69044	6.64452
														3.69663	6.63509
														3.70282	6.62567
														3.70901	6.61627
														3.7152	6.60689
														3.72139	6.59752
														3.72758	6.58817
														3.73377	6.57883
														3.73996	6.56951
														3.74615	6.5602
														3.75234	6.55091
														3.75853	6.54164
														3.76472	6.53238
														3.77091	6.52314
														3.77711	6.51391
														3.7833	6.5047
														3.78949	6.4955
														3.79568	6.48632
														3.80187	6.47715
														3.80806	6.468
														3.81425	6.45886
														3.82044	6.44974
														3.82663	6.44064
														3.83282	6.43155
														3.83901	6.42247
														3.8452	6.41341
														3.85139	6.40436
														3.85758	6.39533
														3.86377	6.38631
														3.86996	6.37731
														3.87615	6.36833
														3.88234	6.35935
														3.88853	6.35039
														3.89472	6.34145
														3.90091	6.33252
														3.9071	6.32361
														3.9133	6.31471
														3.91949	6.30582
														3.92568	6.29695
														3.93187	6.28809
														3.93806	6.27925
														3.94425	6.27042
														3.95044	6.26161
														3.95663	6.25281
														3.96282	6.24402
														3.96901	6.23525
														3.9752	6.22649
														3.98139	6.21774
														3.98758	6.20901
														3.99377	6.2003
														3.99996	6.19159
														4.00615	6.1829
														4.01234	6.17423
														4.01853	6.16556
														4.02472	6.15692
														4.03091	6.14828
														4.0371	6.13966
														4.04329	6.13105
														4.04949	6.12246
														4.05568	6.11387
														4.06187	6.10531
														4.06806	6.09675
														4.07425	6.08821
														4.08044	6.07968
														4.08663	6.07117
														4.09282	6.06267
														4.09901	6.05418
														4.1	6.05282
														4.1052	6.0457
														4.11139	6.03724
														4.11758	6.02879
														4.12377	6.02035
														4.12996	6.01193
														4.13615	6.00352
														4.14234	5.99512
														4.14853	5.98673
														4.15472	5.97836
														4.16091	5.97
														4.1671	5.96165
														4.17329	5.95332
														4.17948	5.945
														4.18568	5.93669
														4.19187	5.92839
														4.19806	5.92011
														4.20425	5.91184
														4.21044	5.90358
														4.21663	5.89533
														4.22282	5.88709
														4.22901	5.87887
														4.2352	5.87066
														4.24139	5.86246
														4.24758	5.85428
														4.25377	5.8461
														4.25996	5.83794
														4.26615	5.82979
														4.27234	5.82166
														4.27853	5.81353
														4.28472	5.80542
														4.29091	5.79732
														4.2971	5.78923
														4.30329	5.78115
														4.30948	5.77308
														4.31567	5.76503
														4.32187	5.75699
														4.32806	5.74896
														4.33425	5.74094
														4.34044	5.73293
														4.34663	5.72494
														4.35282	5.71695
														4.35901	5.70898
														4.3652	5.70102
														4.37139	5.69307
														4.37758	5.68513
														4.38377	5.67721
														4.38996	5.66929
														4.39615	5.66139
														4.40234	5.65349
														4.40853	5.64561
														4.41472	5.63774
														4.42091	5.62989
														4.4271	5.62204
														4.43329	5.6142
														4.43948	5.60638
														4.44567	5.59856
														4.45186	5.59076
														4.45806	5.58297
														4.46425	5.57519
														4.47044	5.56742
														4.47663	5.55966
														4.48282	5.55191
														4.48901	5.54418
														4.4952	5.53645
														4.50139	5.52874
														4.50758	5.52103
														4.51377	5.51334
														4.51996	5.50566
														4.52615	5.49798
														4.53234	5.49032
														4.53853	5.48267
														4.54472	5.47503
														4.55091	5.4674
														4.5571	5.45978
														4.56329	5.45218
														4.56948	5.44458
														4.57567	5.43699
														4.58186	5.42941
														4.58805	5.42185
														4.59425	5.41429
														4.60044	5.40675
														4.60663	5.39921
														4.61282	5.39169
														4.61901	5.38417
														4.6252	5.37667
														4.63139	5.36917
														4.63758	5.36169
														4.64377	5.35422
														4.64996	5.34675
														4.65615	5.3393
														4.66234	5.33186
														4.66853	5.32442
														4.67472	5.317
														4.68091	5.30959
														4.685	5.3047
														4.6871	5.30218
														4.69329	5.29479
														4.69948	5.28741
														4.70567	5.28003
														4.71186	5.27267
														4.71805	5.26532
														4.72424	5.25797
														4.73044	5.25064
														4.73663	5.24332
														4.74282	5.236
														4.74901	5.2287
														4.7552	5.2214
														4.76139	5.21412
														4.76758	5.20684
														4.77377	5.19957
														4.77996	5.19232
														4.78615	5.18507
														4.79234	5.17783
														4.79853	5.17061
														4.80472	5.16339
														4.81091	5.15618
														4.8171	5.14898
														4.82329	5.14179
														4.82948	5.13461
														4.83567	5.12744
														4.84186	5.12028
														4.84805	5.11312
														4.85424	5.10598
														4.86043	5.09885
														4.86663	5.09172
														4.87282	5.08461
														4.87901	5.0775
														4.8852	5.0704
														4.89139	5.06332
														4.89758	5.05624
														4.90377	5.04917
														4.90996	5.04211
														4.91615	5.03506
														4.92234	5.02802
														4.92853	5.02098
														4.93472	5.01396
														4.94091	5.00694
														4.9471	4.99994
														4.95329	4.99294
														4.95948	4.98595
														4.96567	4.97897
														4.97186	4.972
														4.97805	4.96504
														4.98424	4.95809
														4.99043	4.95114
														4.99663	4.94421
														5.00282	4.93728
														5.00901	4.93036
														5.0152	4.92345
														5.02139	4.91655
														5.02758	4.90966
														5.03377	4.90278
														5.03996	4.8959
														5.04615	4.88904
														5.05234	4.88218
														5.05853	4.87533
														5.06472	4.86849
														5.07091	4.86166
														5.0771	4.85483
														5.08329	4.84802
														5.08948	4.84121
														5.09567	4.83442
														5.10186	4.82763
														5.10805	4.82084
														5.11424	4.81407
														5.12043	4.80731
														5.12662	4.80055
														5.13282	4.7938
														5.13901	4.78706
														5.1452	4.78033
														5.15139	4.77361
														5.15758	4.7669
														5.16377	4.76019
														5.16996	4.75349
														5.17615	4.7468
														5.18234	4.74012
														5.18853	4.73345
														5.19472	4.72678
														5.20091	4.72012
														5.2071	4.71347
														5.21329	4.70683
														5.21948	4.7002
														5.22567	4.69357
														5.23186	4.68696
														5.23805	4.68035
														5.24424	4.67375
														5.25043	4.66715
														5.25662	4.66057
														5.26281	4.65399
														5.26901	4.64742
														5.2752	4.64086
														5.28139	4.6343
														5.28758	4.62776
														5.29377	4.62122
														5.29996	4.61469
														5.30615	4.60817
														5.31234	4.60165
														5.31853	4.59514
														5.32472	4.58864
														5.33091	4.58215
														5.3371	4.57567
														5.34329	4.56919
														5.34948	4.56272
														5.35567	4.55626
														5.36186	4.54981
														5.36805	4.54336
														5.37424	4.53692
														5.38043	4.53049
														5.38662	4.52407
														5.39281	4.51765
														5.399	4.51124
														5.4052	4.50484
														5.41139	4.49845
														5.41758	4.49206
														5.42377	4.48568
														5.42996	4.47931
														5.43615	4.47295
														5.44234	4.46659
														5.44853	4.46024
														5.45472	4.4539
														5.46091	4.44757
														5.4671	4.44124
														5.47329	4.43492
														5.47948	4.42861
														5.48567	4.42231
														5.49186	4.41601
														5.49805	4.40972
														5.50424	4.40343
														5.51043	4.39716
														5.51662	4.39089
														5.52281	4.38463
														5.529	4.37837
														5.53519	4.37212
														5.54139	4.36588
														5.54758	4.35965
														5.55377	4.35342
														5.55996	4.34721
														5.56615	4.34099
														5.57234	4.33479
														5.57853	4.32859
														5.58472	4.3224
														5.59091	4.31622
														5.5971	4.31004
														5.60329	4.30387
														5.60948	4.29771
														5.61567	4.29155
														5.62186	4.2854
														5.62805	4.27926
														5.63424	4.27312
														5.64043	4.26699
														5.64662	4.26087
														5.65281	4.25476
														5.659	4.24865
														5.66519	4.24255
														5.67138	4.23645
														5.67758	4.23037
														5.68377	4.22429
														5.68996	4.21821
														5.69615	4.21214
														5.70234	4.20608
														5.70853	4.20003
														5.71472	4.19398
														5.72091	4.18794
														5.7271	4.18191
														5.73329	4.17588
														5.73948	4.16986
														5.74567	4.16385
														5.75186	4.15784
														5.75805	4.15184
														5.76424	4.14584
														5.77043	4.13986
														5.77662	4.13387
														5.78281	4.1279
														5.789	4.12193
														5.79519	4.11597
														5.80138	4.11001
														5.80757	4.10407
														5.81377	4.09812
														5.81996	4.09219
														5.82615	4.08626
														5.83234	4.08034
														5.83853	4.07442
														5.84472	4.06851
														5.85091	4.06261
														5.8571	4.05671
														5.86329	4.05082
														5.86948	4.04493
														5.87567	4.03905
														5.88186	4.03318
														5.88805	4.02732
														5.89424	4.02146
														5.90043	4.0156
														5.90662	4.00976
														5.91281	4.00392
														5.919	3.99808
														5.92519	3.99225
														5.93138	3.98643
														5.93757	3.98062
														5.94376	3.97481
														5.94996	3.969
														5.95615	3.96321
														5.96234	3.95742
														5.96853	3.95163
														5.97472	3.94585
														5.98091	3.94008
														5.9871	3.93431
														5.99329	3.92855
														5.99948	3.9228
														6.00567	3.91705
														6.01186	3.91131
														6.01805	3.90557
														6.02424	3.89984
														6.03043	3.89412
														6.03662	3.8884
														6.04	3.88528
														6.04281	3.88268
														6.049	3.87698
														6.05519	3.87128
														6.06138	3.86558
														6.06757	3.85989
														6.07376	3.85421
														6.07995	3.84853
														6.08615	3.84286
														6.09234	3.8372
														6.09853	3.83154
														6.10472	3.82589
														6.11091	3.82024
														6.1171	3.8146
														6.12329	3.80896
														6.12948	3.80333
														6.13567	3.79771
														6.14186	3.79209
														6.14805	3.78648
														6.15424	3.78087
														6.16043	3.77527
														6.16662	3.76967
														6.17281	3.76408
														6.179	3.7585
														6.18519	3.75292
														6.19138	3.74735
														6.19757	3.74178
														6.20376	3.73622
														6.20995	3.73066
														6.21614	3.72511
														6.22234	3.71957
														6.22853	3.71403
														6.23472	3.7085
														6.24091	3.70297
														6.2471	3.69745
														6.25329	3.69193
														6.25948	3.68642
														6.26567	3.68092
														6.27186	3.67542
														6.27805	3.66992
														6.28424	3.66443
														6.29043	3.65895
														6.29662	3.65347
														6.30281	3.648
														6.309	3.64254
														6.31519	3.63707
														6.32138	3.63162
														6.32757	3.62617
														6.33376	3.62072
														6.33995	3.61528
														6.34614	3.60985
														6.35233	3.60442
														6.35853	3.599
														6.36472	3.59358
														6.37091	3.58817
														6.3771	3.58276
														6.38329	3.57736
														6.38948	3.57196
														6.39567	3.56657
														6.40186	3.56119
														6.40805	3.55581
														6.41424	3.55043
														6.42043	3.54506
														6.42662	3.5397
														6.43281	3.53434
														6.439	3.52898
														6.44519	3.52363
														6.45138	3.51829
														6.45757	3.51295
														6.46376	3.50762
														6.46995	3.50229
														6.47614	3.49697
														6.48233	3.49165
														6.48852	3.48634
														6.49472	3.48103
														6.50091	3.47573
														6.5071	3.47043
														6.51329	3.46514
														6.51948	3.45986
														6.52567	3.45457
														6.53186	3.4493
														6.53805	3.44403
														6.54424	3.43876
														6.55043	3.4335
														6.55662	3.42824
														6.56281	3.42299
														6.569	3.41775
														6.57519	3.41251
														6.58138	3.40727
														6.58757	3.40204
														6.59376	3.39681
														6.59995	3.39159
														6.60614	3.38638
														6.61233	3.38117
														6.61852	3.37596
														6.62471	3.37076
														6.63091	3.36556
														6.6371	3.36037
														6.64329	3.35519
														6.64948	3.35
														6.65567	3.34483
														6.66186	3.33966
														6.66805	3.33449
														6.67424	3.32933
														6.68043	3.32417
														6.68662	3.31902
														6.69281	3.31387
														6.699	3.30873
														6.70519	3.30359
														6.71138	3.29846
														6.71757	3.29334
														6.72376	3.28821
														6.72995	3.28309
														6.73614	3.27798
														6.74233	3.27287
														6.74852	3.26777
														6.75471	3.26267
														6.7609	3.25758
														6.7671	3.25249
														6.77329	3.2474
														6.77948	3.24232
														6.78567	3.23725
														6.79186	3.23218
														6.79805	3.22711
														6.80424	3.22205
														6.81043	3.217
														6.81662	3.21194
														6.82281	3.2069
														6.829	3.20185
														6.829	3.20185
